# Supplementary material for: Gibberellin signaling mediates lateral root inhibition in response to K+-deprivation
Source: Plant Physiol. 2021 Jan 6;185(3):1198–215. doi: 10.1093/plphys/kiaa093 (PMC8133588; doi:10.1093/plphys/kiaa093)
Supplement: kiaa093_Supplementary_Data [file kiaa093_supplementary_data.zip]

Archive with 2 entries (2 files):
- pp.01250.2020-s01.xlsx
- pp.01250.2020-s02.pdf
