# Supplementary material for: Gibberellin signaling mediates lateral root inhibition in response to K+-deprivation
Source: Plant Physiol. 2021 Jan 6;185(3):1198–215. doi: 10.1093/plphys/kiaa093 (PMC8133588; doi:10.1093/plphys/kiaa093)
Supplement: kiaa093_Supplementary_Data [file kiaa093_supplementary_data.zip › pp.01250.2020-s01.xlsx]

## Sheet: Upregulated 3 h
Upregulated genes after 3 h K starvation
pvalue cut off 0.05
fold change cutoff 0.5
AGI	log2FC	logCPM	PValue	Gene name
AT5G24065	1.5956	0.718361	0.000941764	miscRNA(AT5G24065)
AT3G02885	1.55639	1.54801	2.46e-05	GAST1 protein homolog 5(GASA5)
AT5G35777	1.5039	2.21008	7.09e-08	hypothetical protein(AT5G35777)
AT1G66090	1.45752	1.7277	2.84e-10	Disease resistance protein (TIR-NBS class)(AT1G66090)
AT2G29300	1.44842	2.61155	1.71e-11	NAD(P)-binding Rossmann-fold superfamily protein(AT2G29300)
AT3G50770	1.40998	1.05624	0.000329971	calmodulin-like 41(CML41)
AT5G35480	1.25961	0.877863	0.00438299	hypothetical protein(AT5G35480)
AT5G51190	1.24988	2.99746	1.65e-06	Integrase-type DNA-binding superfamily protein(AT5G51190)
AT4G24570	1.21403	3.85597	2.39e-06	dicarboxylate carrier 2(DIC2)
AT2G40000	1.16432	5.92125	1.87e-21	ortholog of sugar beet HS1 PRO-1 2(HSPRO2)
AT3G29000	1.13215	1.2719	0.000401929	Calcium-binding EF-hand family protein(AT3G29000)
AT1G80840	1.10544	2.46004	1.37e-05	WRKY DNA-binding protein 40(WRKY40)
AT3G55980	1.0914	5.46084	3.22e-10	salt-inducible zinc finger 1(SZF1)
AT4G23810	1.06828	2.32165	5.81e-08	WRKY family transcription factor(WRKY53)
AT2G15880	1.0504	4.46584	1.07e-11	Leucine-rich repeat (LRR) family protein(AT2G15880)
AT1G30370	1.03695	0.568283	0.00076401	alpha/beta-Hydrolases superfamily protein(DLAH)
AT2G41810	1.02968	2.01406	1.06e-06	imidazolonepropionase (Protein of unknown function, DUF642)(AT2G41810)
AT4G37610	1.01242	5.22857	2.26e-16	BTB and TAZ domain protein 5(BT5)
AT2G20670	1.00912	6.69574	5.88e-09	sugar phosphate exchanger, putative (DUF506)(AT2G20670)
AT4G13395	0.984826	0.403598	0.000800274	ROTUNDIFOLIA like 12(RTFL12)
AT5G24210	0.970011	3.28343	4.16e-05	alpha/beta-Hydrolases superfamily protein(AT5G24210)
AT2G17040	0.961455	0.80118	0.000801034	NAC domain containing protein 36(NAC036)
AT1G16640	0.954285	0.249829	0.00681213	AP2/B3-like transcriptional factor family protein(AT1G16640)
AT1G72910	0.953477	2.46638	4.19e-06	Toll-Interleukin-Resistance (TIR) domain-containing protein(AT1G72910)
AT2G38470	0.941488	5.15584	4.81e-06	WRKY DNA-binding protein 33(WRKY33)
AT5G17350	0.937236	0.827463	0.00598922	hypothetical protein(AT5G17350)
AT4G17490	0.928966	3.33188	1.49e-07	ethylene responsive element binding factor 6(ERF6)
AT1G05575	0.919419	1.41912	0.000173155	transmembrane protein(AT1G05575)
AT4G13420	0.916059	1.13517	0.0260611	high affinity K+ transporter 5(HAK5)
AT3G48360	0.911004	7.03613	9.71e-10	BTB and TAZ domain protein 2(BT2)
AT4G32480	0.901599	4.71297	1.96e-07	sugar phosphate exchanger, putative (DUF506)(AT4G32480)
AT4G29780	0.894687	2.99383	0.00164539	nuclease(AT4G29780)
AT5G56550	0.875465	4.20287	4.02e-11	oxidative stress 3(OXS3)
AT5G54490	0.869894	1.63651	6.63e-05	pinoid-binding protein 1(PBP1)
AT2G25735	0.848579	2.14701	4.74e-05	hypothetical protein(AT2G25735)
AT3G04210	0.827511	3.25182	0.00285121	Disease resistance protein (TIR-NBS class)(AT3G04210)
AT1G27730	0.82594	4.06201	0.00322497	salt tolerance zinc finger(STZ)
AT5G14070	0.823422	0.683363	0.00256209	Thioredoxin superfamily protein(ROXY2)
AT2G16005	0.819769	2.91663	0.00069606	MD-2-related lipid recognition domain-containing protein(AT2G16005)
AT2G36792	0.819334	1.41513	0.000604613	ncRNA(AT2G36792)
AT2G17880	0.811376	3.09555	5.04e-07	Chaperone DnaJ-domain superfamily protein(AT2G17880)
AT3G62930	0.80911	1.62386	0.000953915	Thioredoxin superfamily protein(AT3G62930)
AT3G15760	0.80775	1.94374	0.000185865	cytochrome P450 family protein(AT3G15760)
AT3G28580	0.800343	1.69511	0.00276684	P-loop containing nucleoside triphosphate hydrolases superfamily protein(AT3G28580)
AT4G25490	0.799258	1.35625	0.00114883	C-repeat/DRE binding factor 1(CBF1)
AT4G19560	0.787946	0.605556	0.00448068	Cyclin family protein(CYCT1;2)
AT4G17250	0.781506	2.85533	2.77e-06	transmembrane protein(AT4G17250)
AT2G21650	0.767698	0.672812	0.0109303	Homeodomain-like superfamily protein(MEE3)
AT5G39670	0.766039	1.51489	0.000839696	Calcium-binding EF-hand family protein(AT5G39670)
AT1G47655	0.763296	1.13179	0.00189812	Dof-type zinc finger DNA-binding family protein(AT1G47655)
AT3G26130	0.75212	0.184424	0.028812	Cellulase (glycosyl hydrolase family 5) protein(AT3G26130)
AT2G29620	0.748962	1.45918	0.000830333	dentin sialophosphoprotein(AT2G29620)
AT3G44260	0.748446	3.75442	0.00206546	Polynucleotidyl transferase, ribonuclease H-like superfamily protein(CAF1a)
AT5G58310	0.746658	1.30985	0.0178436	methyl esterase 18(MES18)
AT3G50190	0.746019	0.543256	0.0134591	transmembrane protein, putative (DUF247)(AT3G50190)
AT1G56540	0.745194	0.798857	0.00652317	Disease resistance protein (TIR-NBS-LRR class) family(AT1G56540)
AT1G02610	0.744546	2.32205	6.74e-05	RING/FYVE/PHD zinc finger superfamily protein(AT1G02610)
AT2G20835	0.743622	0.540901	0.0235377	hypothetical protein(AT2G20835)
AT5G38000	0.740524	0.935901	0.0108553	Zinc-binding dehydrogenase family protein(AT5G38000)
AT1G68840	0.739487	6.08964	7.13e-07	related to ABI3/VP1 2(RAV2)
AT1G18570	0.734748	3.0631	2.12e-05	myb domain protein 51(MYB51)
AT3G21870	0.732384	0.791386	0.0112643	cyclin p2;1(CYCP2;1)
AT1G07135	0.732293	4.41176	5.28e-08	glycine-rich protein(AT1G07135)
AT4G03510	0.724258	5.16465	4.37e-08	RING membrane-anchor 1(RMA1)
AT2G41730	0.712485	2.03102	0.00177547	calcium-binding site protein(AT2G41730)
AT4G11280	0.710523	4.47056	0.00190859	1-aminocyclopropane-1-carboxylic acid (acc) synthase 6(ACS6)
AT1G64065	0.707443	0.924438	0.00725496	Late embryogenesis abundant (LEA) hydroxyproline-rich glycoprotein family(AT1G64065)
AT2G35150	0.705728	0.740329	0.0107206	EXORDIUM like 7(EXL7)
AT4G18205	0.701792	3.95343	0.00243422	Nucleotide-sugar transporter family protein(AT4G18205)
AT1G80440	0.699258	6.22855	7.47e-08	Galactose oxidase/kelch repeat superfamily protein(AT1G80440)
AT5G15890	0.695342	1.27741	0.00317401	TRICHOME BIREFRINGENCE-LIKE 21(TBL21)
AT5G27420	0.695299	2.92185	2.53e-05	carbon/nitrogen insensitive 1(CNI1)
AT3G18773	0.690559	2.88251	6.95e-05	RING/U-box superfamily protein(AT3G18773)
AT1G15125	0.687932	4.73984	0.00112973	S-adenosyl-L-methionine-dependent methyltransferases superfamily protein(AT1G15125)
AT1G23390	0.687198	7.19816	1.16e-06	Kelch repeat-containing F-box family protein(AT1G23390)
AT1G61460	0.686789	1.00486	0.0098291	G-type lectin S-receptor-like Serine/Threonine-kinase(AT1G61460)
AT5G58120	0.682231	1.6698	0.00565759	Disease resistance protein (TIR-NBS-LRR class) family(AT5G58120)
AT5G44260	0.675947	3.15793	0.000380534	Zinc finger C-x8-C-x5-C-x3-H type family protein(AT5G44260)
AT2G46400	0.671747	0.754502	0.0122299	WRKY DNA-binding protein 46(WRKY46)
AT3G16720	0.671611	3.9031	4.18e-05	TOXICOS EN LEVADURA 2(ATL2)
AT4G27280	0.670195	4.01147	0.00558304	Calcium-binding EF-hand family protein(AT4G27280)
AT5G61600	0.66791	4.62342	0.0022832	ethylene response factor 104(ERF104)
AT2G25900	0.665495	5.92882	8.4e-09	Zinc finger C-x8-C-x5-C-x3-H type family protein(ATCTH)
AT3G09480	0.654201	1.22936	0.0059235	Histone superfamily protein(AT3G09480)
AT1G49860	0.651713	2.11115	0.0143454	glutathione S-transferase (class phi) 14(GSTF14)
AT2G48121	0.647764	0.274206	0.0211054	ribonuclease III family protein(AT2G48121)
AT2G14960	0.647528	0.922489	0.00936345	Auxin-responsive GH3 family protein(GH3.1)
AT1G13480	0.647242	1.91962	0.00629031	hypothetical protein (DUF1262)(AT1G13480)
AT1G69230	0.646635	0.629708	0.0407657	SPIRAL1-like2(SP1L2)
AT2G17036	0.64634	0.336486	0.040628	F-box SKIP23-like protein (DUF295)(AT2G17036)
AT3G55720	0.644685	1.73023	0.0019189	replication factor C subunit, putative (DUF620)(AT3G55720)
AT5G21940	0.644406	6.87653	0.000108603	hybrid signal transduction histidine kinase M-like protein(AT5G21940)
AT1G02660	0.639959	4.42864	2.81e-05	alpha/beta-Hydrolases superfamily protein(AT1G02660)
AT3G26510	0.637175	5.11038	4.21e-05	Octicosapeptide/Phox/Bem1p family protein(AT3G26510)
AT3G47740	0.636364	0.543661	0.0325317	ABC2 homolog 2(ABCA3)
AT2G38823	0.634899	0.827494	0.0169309	hypothetical protein(AT2G38823)
AT1G54740	0.632873	4.40087	0.000270958	FANTASTIC four-like protein (DUF3049)(AT1G54740)
AT5G40460	0.632653	0.86059	0.0144951	cyclin-dependent kinase inhibitor SMR3-like protein(AT5G40460)
AT2G36980	0.632423	1.08526	0.0136697	Tetratricopeptide repeat (TPR)-like superfamily protein(AT2G36980)
AT5G19120	0.629471	6.90889	4.27e-07	Eukaryotic aspartyl protease family protein(AT5G19120)
AT5G25240	0.625682	1.36791	0.00809957	stress induced protein(AT5G25240)
AT2G43890	0.625416	1.99364	0.00216289	Pectin lyase-like superfamily protein(AT2G43890)
AT1G35210	0.624999	0.961724	0.0116712	hypothetical protein(AT1G35210)
AT5G28630	0.624586	1.54074	0.0141613	glycine-rich protein(AT5G28630)
AT5G51270	0.623295	0.520424	0.0353202	U-box domain-containing protein kinase family protein(AT5G51270)
AT5G45340	0.622077	2.00806	0.00337219	cytochrome P450, family 707, subfamily A, polypeptide 3(CYP707A3)
AT4G19050	0.621958	0.777729	0.0286643	NB-ARC domain-containing disease resistance protein(AT4G19050)
AT3G17630	0.621753	1.45105	0.00953945	cation/H+ exchanger 19(CHX19)
AT4G25220	0.620637	0.964296	0.0396267	root hair specific 15(G3Pp2)
AT2G42365	0.617734	0.620725	0.0305049	ncRNA(AT2G42365)
AT1G25550	0.617244	5.9267	1.33e-05	myb-like transcription factor family protein(AT1G25550)
AT2G24600	0.616995	2.6127	0.00287292	Ankyrin repeat family protein(AT2G24600)
AT2G24240	0.615736	3.07991	0.000476783	BTB/POZ domain with WD40/YVTN repeat-like protein(AT2G24240)
AT1G53633	0.61509	1.02748	0.0174296	hypothetical protein(AT1G53633)
AT5G57530	0.614543	1.65306	0.0360866	xyloglucan endotransglucosylase/hydrolase 12(XTH12)
AT3G10930	0.61264	1.43946	0.0224172	hypothetical protein(AT3G10930)
AT3G52720	0.611709	3.79899	0.0427007	alpha carbonic anhydrase 1(ACA1)
AT1G49880	0.608949	1.69227	0.00439336	Erv1/Alr family protein(Erv1)
AT4G28270	0.607867	3.36668	0.00907866	RING membrane-anchor 2(RMA2)
AT4G23180	0.603271	3.92543	4.4e-05	cysteine-rich RLK (RECEPTOR-like protein kinase) 10(CRK10)
AT5G22920	0.599747	6.23925	5.76e-06	CHY-type/CTCHY-type/RING-type Zinc finger protein(AT5G22920)
AT3G48390	0.597379	1.21927	0.0123005	MA3 domain-containing protein(AT3G48390)
AT3G49790	0.597151	4.21478	3.67e-05	Carbohydrate-binding protein(AT3G49790)
AT1G59590	0.596223	3.13231	0.000321254	ZCF37(ZCF37)
AT2G01510	0.595861	1.63654	0.00476563	Tetratricopeptide repeat (TPR)-like superfamily protein(AT2G01510)
AT2G41100	0.593426	5.9337	3.99e-05	Calcium-binding EF hand family protein(TCH3)
AT3G27027	0.592738	0.559487	0.0446779	GPI-anchored-like protein (DUF 3339)(AT3G27027)
AT1G75620	0.587072	1.30463	0.0112105	glyoxal oxidase-related protein(AT1G75620)
AT5G10850	0.586691	0.918051	0.0238759	hypothetical protein(AT5G10850)
AT1G66470	0.585589	1.9499	0.00308506	ROOT HAIR DEFECTIVE6(RHD6)
AT3G23880	0.583556	3.12798	0.000907393	F-box and associated interaction domains-containing protein(AT3G23880)
AT3G28510	0.58283	3.02439	0.026398	P-loop containing nucleoside triphosphate hydrolases superfamily protein(AT3G28510)
AT3G60550	0.58031	0.914771	0.0220953	cyclin p3;2(CYCP3;2)
AT4G11460	0.577792	3.13558	0.0465978	cysteine-rich RLK (RECEPTOR-like protein kinase) 30(CRK30)
AT5G23350	0.575406	1.21286	0.0157332	GRAM domain protein/ABA-responsive-like protein(AT5G23350)
AT3G20760	0.574175	1.85576	0.0118954	Nse4, component of Smc5/6 DNA repair complex(AT3G20760)
AT1G77405	0.573114	0.708731	0.0427427	Pentatricopeptide repeat (PPR) superfamily protein(AT1G77405)
AT1G72920	0.572755	2.22139	0.0137374	Toll-Interleukin-Resistance (TIR) domain family protein(AT1G72920)
AT1G22190	0.571798	4.7809	1.32e-05	Integrase-type DNA-binding superfamily protein(AT1G22190)
AT2G23770	0.570967	3.49686	0.000398655	protein kinase family protein / peptidoglycan-binding LysM domain-containing protein(LYK4)
AT3G42725	0.570579	1.12816	0.0264952	Putative membrane lipoprotein(AT3G42725)
AT5G23990	0.569891	2.01441	0.00876138	ferric reduction oxidase 5(FRO5)
AT3G02240	0.568485	1.69748	0.00631161	root meristem growth factor-like protein(RGF7)
AT3G10113	0.567245	1.28012	0.0283622	Homeodomain-like superfamily protein(AT3G10113)
AT2G14660	0.567036	2.41052	0.00311434	thymocyte nuclear-like protein(AT2G14660)
AT3G15500	0.565574	1.98472	0.006592	NAC domain containing protein 3(NAC3)
AT5G41750	0.563102	1.64017	0.0121873	Disease resistance protein (TIR-NBS-LRR class) family(AT5G41750)
AT1G78830	0.562586	6.97134	5.55e-05	Curculin-like (mannose-binding) lectin family protein(AT1G78830)
AT1G61340	0.560901	2.25369	0.00355474	F-box family protein(FBS1)
AT4G10120	0.559272	5.85364	0.0260608	Sucrose-phosphate synthase family protein(ATSPS4F)
AT3G62070	0.558433	1.74896	0.0084519	hypothetical protein(AT3G62070)
AT3G15420	0.557842	0.943638	0.0286879	Transcription factor TFIIIC, tau55-related protein(AT3G15420)
AT1G57990	0.555386	5.12643	2.86e-05	purine permease 18(PUP18)
AT1G68862	0.554475	0.674266	0.0292206	transmembrane protein(AT1G68862)
AT1G63820	0.55224	0.740505	0.0385188	CCT motif family protein(AT1G63820)
AT5G26920	0.549129	2.78307	0.017201	Cam-binding protein 60-like G(CBP60G)
AT3G46600	0.549129	5.90599	0.000271358	GRAS family transcription factor(AT3G46600)
AT4G23240	0.548899	0.76885	0.0364293	cysteine-rich RLK (RECEPTOR-like protein kinase) 16(CRK16)
AT1G30260	0.548622	2.07686	0.0083475	galactosyltransferase family protein(AT1G30260)
AT5G16340	0.54776	1.76051	0.0111608	AMP-dependent synthetase and ligase family protein(AT5G16340)
AT2G36790	0.546872	0.948016	0.0434533	UDP-glucosyl transferase 73C6(UGT73C6)
AT1G32928	0.545785	2.1194	0.00450711	Avr9/Cf-9 rapidly elicited protein(AT1G32928)
AT4G31270	0.542415	2.18429	0.0064645	sequence-specific DNA binding transcription factor(AT4G31270)
AT4G01250	0.540373	2.27271	0.00238208	WRKY family transcription factor(WRKY22)
AT4G24230	0.539801	4.77812	0.00347899	acyl-CoA-binding domain 3(ACBP3)
AT5G39020	0.537378	1.61975	0.00976257	Malectin/receptor-like protein kinase family protein(AT5G39020)
AT3G49570	0.537207	3.56651	0.0215397	response to low sulfur 3(LSU3)
AT1G62980	0.535546	2.50223	0.0125793	expansin A18(EXPA18)
AT4G02410	0.534424	3.97897	0.000374068	Concanavalin A-like lectin protein kinase family protein(AT4G02410)
AT5G42530	0.533454	3.78986	0.0273804	hypothetical protein(AT5G42530)
AT4G08410	0.528329	4.00813	0.00165774	Proline-rich extensin-like family protein(AT4G08410)
AT4G18197	0.527144	3.31139	0.0126882	purine permease 7(PUP7)
AT5G18670	0.526941	3.97934	0.000382646	beta-amylase 3(BMY3)
AT5G28622	0.525071	1.63896	0.0116445	hypothetical protein(AT5G28622)
AT5G52250	0.523177	2.24698	0.00495342	Transducin/WD40 repeat-like superfamily protein(RUP1)
AT2G41990	0.522088	2.58339	0.0169388	late embryogenesis abundant protein(AT2G41990)
AT1G01760	0.519665	2.04198	0.00722781	denosine deaminases acting on tRNA(AT1G01760)
AT2G38210	0.518389	3.496	0.00527694	putative PDX1-like protein 4(PDX1L4)
AT5G47230	0.516064	3.66427	0.01595	ethylene responsive element binding factor 5(ERF5)
AT1G67910	0.514906	2.75888	0.00477508	hypothetical protein(AT1G67910)
AT3G26165	0.513265	2.8629	0.0426838	miscRNA(CYP71B18)
AT1G17630	0.51051	1.82454	0.0235923	Pentatricopeptide repeat (PPR-like) superfamily protein(AT1G17630)
AT2G28970	0.506485	2.27566	0.0108441	Leucine-rich repeat protein kinase family protein(AT2G28970)
AT1G07300	0.506376	1.47909	0.0186051	josephin protein-like protein(AT1G07300)
AT2G40140	0.506334	6.17297	0.00389217	zinc finger (CCCH-type) family protein(CZF1)
AT2G19572	0.503858	1.10082	0.0497579	ncRNA(AT2G19572)
AT3G04640	0.503745	2.9774	0.00288085	glycine-rich protein(AT3G04640)
AT3G50930	0.503408	2.7532	0.0383008	cytochrome BC1 synthesi(BCS1)

## Sheet: Downregulated 3 h
Downregulated genes after 3 h K starvation
pvalue cut off 0.05
fold change cutoff 0.5
AGI	log2FC	logCPM	PValue	Gene name
AT3G44860	-2.33148	4.89244	0.0293759	farnesoic acid carboxyl-O-methyltransferase(FAMT)
AT1G56650	-1.98654	1.72841	4.72e-05	production of anthocyanin pigment 1(PAP1)
AT1G65890	-1.86228	1.49595	0.00018383	acyl activating enzyme 12(AAE12)
AT2G33380	-1.71103	2.91538	0.000965623	Caleosin-related family protein(RD20)
AT4G01080	-1.69775	3.60091	0.00799883	TRICHOME BIREFRINGENCE-LIKE 26(TBL26)
AT5G61890	-1.61051	0.841869	0.000204813	Integrase-type DNA-binding superfamily protein(AT5G61890)
AT1G17420	-1.49093	4.22069	0.0220774	lipoxygenase 3(LOX3)
AT1G03940	-1.4148	1.47169	1.71e-05	HXXXD-type acyl-transferase family protein(AT1G03940)
AT5G59580	-1.31404	1.28029	0.0207271	UDP-glucosyl transferase 76E1(UGT76E1)
AT5G52320	-1.31274	2.48523	0.00558088	cytochrome P450, family 96, subfamily A, polypeptide 4(CYP96A4)
AT1G56600	-1.28587	0.653448	2.46e-05	galactinol synthase 2(GolS2)
AT5G64750	-1.26592	2.15493	0.0173143	Integrase-type DNA-binding superfamily protein(ABR1)
AT1G45616	-1.22636	0.716834	0.00482515	receptor like protein 6(RLP6)
AT1G31550	-1.19875	4.14683	0.00780096	GDSL-like Lipase/Acylhydrolase superfamily protein(AT1G31550)
AT4G09820	-1.19455	0.409364	0.000201877	basic helix-loop-helix (bHLH) DNA-binding superfamily protein(TT8)
AT5G24770	-1.1721	6.34928	0.0422007	vegetative storage protein 2(VSP2)
AT3G28270	-1.16586	4.03834	0.0100685	transmembrane protein, putative (DUF677)(AT3G28270)
AT3G46650	-1.16558	0.630982	0.000256812	UDP-Glycosyltransferase superfamily protein(AT3G46650)
AT3G04300	-1.13064	0.547238	0.000558728	RmlC-like cupins superfamily protein(AT3G04300)
AT1G15520	-1.12426	1.67729	0.00488505	pleiotropic drug resistance 12(ABCG40)
AT5G06760	-1.08691	0.861251	0.000494159	Late Embryogenesis Abundant 4-5(LEA4-5)
AT1G16850	-1.06612	3.08031	0.000420785	transmembrane protein(AT1G16850)
AT1G24070	-1.05541	3.80022	0.00467434	cellulose synthase-like A10(CSLA10)
AT4G14090	-1.05326	2.53098	0.000369625	UDP-Glycosyltransferase superfamily protein(AT4G14090)
AT5G13220	-1.04387	3.09919	0.0252325	jasmonate-zim-domain protein 10(JAZ10)
AT1G70700	-1.03991	6.11189	0.0432691	TIFY domain/Divergent CCT motif family protein(TIFY7)
AT5G59590	-1.03949	1.40827	0.000235916	UDP-glucosyl transferase 76E2(UGT76E2)
AT3G22740	-1.03601	3.83439	0.00396152	homocysteine S-methyltransferase 3(HMT3)
AT2G37770	-1.03481	2.29925	0.0031019	NAD(P)-linked oxidoreductase superfamily protein(ChlAKR)
AT5G42800	-1.02139	3.45424	0.0133892	dihydroflavonol 4-reductase(DFR)
AT5G18020	-1.01783	1.65651	7.55e-05	SAUR-like auxin-responsive protein family(SAUR20)
AT3G28220	-1.00029	8.47612	0.0395597	TRAF-like family protein(AT3G28220)
AT2G41312	-0.997935	1.24659	2.7e-05	ncRNA(AT2G41312)
AT4G02360	-0.988388	2.0851	0.00536662	transmembrane protein, putative (Protein of unknown function, DUF538)(AT4G02360)
AT2G06050	-0.965028	6.16548	0.0240614	oxophytodienoate-reductase 3(OPR3)
AT1G76790	-0.958642	7.8143	0.0143264	O-methyltransferase family protein(IGMT5)
AT1G47400	-0.958409	0.965285	0.0166532	hypothetical protein(AT1G47400)
AT1G61800	-0.955629	1.3061	0.00802672	glucose-6-phosphate/phosphate translocator 2(GPT2)
AT5G52310	-0.951076	9.74914	0.0340844	low-temperature-responsive protein 78 (LTI78) / desiccation-responsive protein 29A (RD29A)(LTI78)
AT1G47395	-0.950278	1.64515	8.08e-05	hypothetical protein(AT1G47395)
AT4G23600	-0.949943	7.62954	0.035996	Tyrosine transaminase family protein(CORI3)
AT4G15440	-0.941705	2.28888	0.00800452	hydroperoxide lyase 1(HPL1)
AT1G69260	-0.938783	1.92286	0.000416696	ABI five binding protein(AFP1)
AT4G25480	-0.929471	2.06182	0.000525152	dehydration response element B1A(DREB1A)
AT4G32800	-0.924191	2.17501	0.0129374	Integrase-type DNA-binding superfamily protein(AT4G32800)
AT1G62540	-0.917711	2.46188	0.000982061	flavin-monooxygenase glucosinolate S-oxygenase 2(FMO GS-OX2)
AT2G40435	-0.915016	1.32895	0.0100913	transcription factor SCREAM-like protein(AT2G40435)
AT4G08870	-0.902221	6.7777	0.0470162	Arginase/deacetylase superfamily protein(ARGAH2)
AT4G31970	-0.901836	0.200986	0.00378879	cytochrome P450, family 82, subfamily C, polypeptide 2(CYP82C2)
AT5G65280	-0.897536	3.55245	0.00238694	GCR2-like 1(GCL1)
AT1G09350	-0.894968	3.68912	0.0281043	galactinol synthase 3(GolS3)
AT4G17470	-0.891348	4.22017	0.0310104	alpha/beta-Hydrolases superfamily protein(AT4G17470)
AT1G72450	-0.878237	4.43605	0.0249464	jasmonate-zim-domain protein 6(JAZ6)
AT2G38750	-0.876675	6.03977	0.0182526	annexin 4(ANNAT4)
AT4G22880	-0.872022	3.62266	0.0115338	leucoanthocyanidin dioxygenase(LDOX)
AT3G05640	-0.865371	3.9348	0.00326846	Protein phosphatase 2C family protein(AT3G05640)
AT5G07690	-0.864207	3.83587	0.0014562	myb domain protein 29(MYB29)
AT5G11410	-0.843403	0.731237	0.00317778	Protein kinase superfamily protein(AT5G11410)
AT1G48100	-0.840133	1.71569	0.00321909	Pectin lyase-like superfamily protein(AT1G48100)
AT1G68290	-0.827487	2.71105	0.0231337	endonuclease 2(ENDO2)
AT2G36780	-0.824182	0.510248	0.00647867	UDP-Glycosyltransferase superfamily protein(AT2G36780)
AT5G18050	-0.820362	0.465156	0.00795783	SAUR-like auxin-responsive protein family(SAUR22)
AT1G80120	-0.813405	2.31665	0.0183662	LURP-one-like protein (DUF567)(AT1G80120)
AT5G64510	-0.81328	1.33513	0.030292	tunicamycin induced protein(TIN1)
AT2G14247	-0.806105	1.61161	0.00994699	Expressed protein(AT2G14247)
AT3G29590	-0.80375	2.05882	0.0127807	HXXXD-type acyl-transferase family protein(AT5MAT)
AT5G24155	-0.782862	0.671274	0.00382746	FAD/NAD(P)-binding oxidoreductase family protein(AT5G24155)
AT4G34650	-0.780906	2.78604	0.00341196	squalene synthase 2(SQS2)
AT3G55940	-0.777328	1.6596	0.000430646	Phosphoinositide-specific phospholipase C family protein(AT3G55940)
AT5G07010	-0.769987	5.50287	0.0289472	sulfotransferase 2A(ST2A)
AT5G18080	-0.768019	1.59754	0.00861954	SAUR-like auxin-responsive protein family(SAUR24)
AT4G09500	-0.765458	3.23571	0.000789253	UDP-Glycosyltransferase superfamily protein(AT4G09500)
AT2G29460	-0.762584	2.38886	0.00536571	glutathione S-transferase tau 4(GSTU4)
AT4G39950	-0.761458	7.06152	0.0262747	cytochrome P450, family 79, subfamily B, polypeptide 2(CYP79B2)
AT2G42540	-0.749564	8.17228	0.0278487	cold-regulated 15a(COR15A)
AT5G19100	-0.748948	2.13068	0.0328276	Eukaryotic aspartyl protease family protein(AT5G19100)
AT1G60270	-0.748159	3.57761	0.00832496	beta glucosidase 6(BGLU6)
AT4G05100	-0.746946	0.916539	0.00700301	myb domain protein 74(MYB74)
AT3G17110	-0.744069	2.61471	0.000958454	miscRNA(AT3G17110)
AT5G63450	-0.743064	3.1761	0.00107372	cytochrome P450, family 94, subfamily B, polypeptide 1(CYP94B1)
AT3G50850	-0.739995	0.449962	0.0116677	Putative methyltransferase family protein(AT3G50850)
AT4G31500	-0.738102	8.17652	0.028987	cytochrome P450, family 83, subfamily B, polypeptide 1(CYP83B1)
AT5G52050	-0.728602	2.15509	0.0424544	MATE efflux family protein(AT5G52050)
AT5G09970	-0.723588	1.48054	0.00204447	cytochrome P450, family 78, subfamily A, polypeptide 7(CYP78A7)
AT5G17220	-0.720839	2.78135	0.0239982	glutathione S-transferase phi 12(GSTF12)
AT5G50335	-0.719274	1.97029	0.0200763	hypothetical protein(AT5G50335)
AT3G55500	-0.715862	4.16846	0.00575012	expansin A16(EXPA16)
AT1G69480	-0.715472	1.11008	0.00747169	EXS (ERD1/XPR1/SYG1) family protein(AT1G69480)
AT4G03060	-0.709647	4.05608	9.38e-05	miscRNA(AOP2)
AT4G39030	-0.70959	3.92994	0.013748	MATE efflux family protein(EDS5)
AT1G23850	-0.707278	2.0263	0.022765	transmembrane protein(AT1G23850)
AT2G36630	-0.704692	3.13442	0.00181709	Sulfite exporter TauE/SafE family protein(AT2G36630)
AT1G03790	-0.703421	0.246719	0.038284	Zinc finger C-x8-C-x5-C-x3-H type family protein(SOM)
AT5G07700	-0.701051	1.38316	0.0068208	myb domain protein 76(MYB76)
AT1G53903	-0.699971	3.19126	0.0303768	linoleate 9S-lipoxygenase-4 protein, putative (DUF581)(AT1G53903)
AT2G16385	-0.699712	0.346916	0.0234429	aspartate carbamoyltransferase(AT2G16385)
AT3G59220	-0.69966	5.61171	0.0104194	pirin(PRN)
AT1G34844	-0.699588	1.63171	0.000964337	ncRNA(AT1G34844)
AT4G23200	-0.699558	2.30852	0.0180586	cysteine-rich RLK (RECEPTOR-like protein kinase) 12(CRK12)
AT2G47180	-0.695711	3.99832	0.0278039	galactinol synthase 1(GolS1)
AT3G59710	-0.695442	0.926111	0.00642455	NAD(P)-binding Rossmann-fold superfamily protein(AT3G59710)
AT1G67980	-0.692635	1.12251	0.0175971	caffeoyl-CoA 3-O-methyltransferase(CCOAMT)
AT2G22330	-0.691733	7.26229	0.0493353	cytochrome P450, family 79, subfamily B, polypeptide 3(CYP79B3)
AT5G53750	-0.691138	2.71657	0.0109718	CBS domain-containing protein(AT5G53750)
AT3G50280	-0.69078	0.949185	0.018468	HXXXD-type acyl-transferase family protein(AT3G50280)
AT2G42530	-0.689968	6.73514	0.0416917	cold regulated 15b(COR15B)
AT3G19270	-0.688334	1.20186	0.00875637	cytochrome P450, family 707, subfamily A, polypeptide 4(CYP707A4)
AT4G39940	-0.685071	6.77512	0.0115378	APS-kinase 2(AKN2)
AT1G29460	-0.679321	1.76105	0.00238418	SAUR-like auxin-responsive protein family(AT1G29460)
AT5G62380	-0.677623	0.388475	0.0158958	NAC-domain protein 101(NAC101)
AT4G34230	-0.675765	6.17747	0.0155955	cinnamyl alcohol dehydrogenase 5(CAD5)
AT5G17460	-0.674128	5.63005	0.0143008	glutamyl-tRNA (Gln) amidotransferase subunit C(AT5G17460)
AT5G38710	-0.670137	2.81968	0.00166566	Methylenetetrahydrofolate reductase family protein(AT5G38710)
AT4G13890	-0.666694	0.886288	0.00737095	Pyridoxal phosphate (PLP)-dependent transferases superfamily protein(EDA36)
AT3G21330	-0.655819	1.74938	0.0422773	basic helix-loop-helix (bHLH) DNA-binding superfamily protein(AT3G21330)
AT1G69970	-0.655696	0.935106	0.0123359	CLAVATA3/ESR-RELATED 26(CLE26)
AT1G18590	-0.655616	5.3314	0.00119288	sulfotransferase 17(SOT17)
AT2G40200	-0.655322	0.444074	0.0458981	basic helix-loop-helix (bHLH) DNA-binding superfamily protein(AT2G40200)
AT5G19110	-0.652917	2.80154	0.0302244	Eukaryotic aspartyl protease family protein(AT5G19110)
AT5G10300	-0.649001	2.55207	0.000889355	methyl esterase 5(MES5)
AT4G22610	-0.644071	2.4184	0.00156122	Bifunctional inhibitor/lipid-transfer protein/seed storage 2S albumin superfamily protein(AT4G22610)
AT4G18440	-0.641455	7.28129	0.0390693	L-Aspartase-like family protein(AT4G18440)
AT3G57680	-0.640245	1.3989	0.00813965	Peptidase S41 family protein(AT3G57680)
AT4G29990	-0.639763	1.34941	0.00439563	Leucine-rich repeat transmembrane protein kinase protein(AT4G29990)
AT5G37440	-0.638859	0.49473	0.0341745	Chaperone DnaJ-domain superfamily protein(AT5G37440)
AT3G02020	-0.637417	6.32646	0.000162814	aspartate kinase 3(AK3)
AT1G77200	-0.634275	0.778736	0.0188566	Integrase-type DNA-binding superfamily protein(AT1G77200)
AT5G48770	-0.631507	0.487058	0.0325272	Disease resistance protein (TIR-NBS-LRR class) family(AT5G48770)
AT1G13130	-0.631377	0.733843	0.0208283	Cellulase (glycosyl hydrolase family 5) protein(AT1G13130)
AT5G36220	-0.627698	2.97354	0.0473315	cytochrome p450 81d1(CYP81D1)
AT5G53450	-0.623091	6.46572	0.00249795	OBP3-responsive protein 1(ORG1)
AT5G03890	-0.622829	0.561636	0.0402725	hypothetical protein(AT5G03890)
AT5G04330	-0.62253	1.53813	0.024689	Cytochrome P450 superfamily protein(CYP84A4)
AT3G12580	-0.61975	4.55368	0.0335287	heat shock protein 70(HSP70)
AT1G74100	-0.616936	6.77493	0.0336765	sulfotransferase 16(SOT16)
AT5G50820	-0.616444	1.5704	0.00322449	NAC domain containing protein 97(NAC097)
AT5G52570	-0.6146	1.6656	0.0462617	beta-carotene hydroxylase 2(BETA-OHASE 2)
AT2G31940	-0.61452	0.614434	0.0211785	oxidoreductase/transition metal ion-binding protein(AT2G31940)
AT4G21940	-0.61413	1.33475	0.0148521	calcium-dependent protein kinase 15(CPK15)
AT5G15190	-0.61292	1.57355	0.0195449	hypothetical protein(AT5G15190)
AT1G72120	-0.608743	1.63989	0.0283844	Major facilitator superfamily protein(AT1G72120)
AT3G21670	-0.608616	3.97728	0.00919414	Major facilitator superfamily protein(AT3G21670)
AT1G28685	-0.606716	1.1846	0.0110318	ncRNA(AT1G28685)
AT3G26840	-0.606687	3.23333	0.00260249	Esterase/lipase/thioesterase family protein(PES2)
AT3G58990	-0.60568	6.20095	0.00627402	isopropylmalate isomerase 1(IPMI1)
AT2G14750	-0.605202	6.71618	0.0213534	APS kinase(APK)
AT1G68600	-0.604418	3.63308	0.0119981	aluminum activated malate transporter family protein(AT1G68600)
AT2G35700	-0.603695	0.855448	0.0311997	ERF family protein 38(ERF38)
AT1G78070	-0.601173	4.90534	0.0167492	Transducin/WD40 repeat-like superfamily protein(AT1G78070)
AT3G57500	-0.599215	1.52227	0.0359256	fission regulator-like protein(AT3G57500)
AT5G41120	-0.598308	3.52213	0.0113655	Esterase/lipase/thioesterase family protein(AT5G41120)
AT4G21910	-0.597765	6.21394	0.0359987	MATE efflux family protein(AT4G21910)
AT5G52640	-0.594342	4.15463	0.048319	heat shock-like protein(HSP90.1)
AT2G30766	-0.591272	2.35874	0.0348721	hypothetical protein(AT2G30766)
AT4G32280	-0.58908	2.08071	0.0159636	indole-3-acetic acid inducible 29(IAA29)
AT4G28720	-0.588105	2.1023	0.00199942	Flavin-binding monooxygenase family protein(YUC8)
AT2G18260	-0.587246	0.691104	0.0199691	syntaxin of plants 112(SYP112)
AT5G17490	-0.586895	2.8441	0.0494353	RGA-like protein 3(RGL3)
AT5G46600	-0.586882	1.4954	0.0190877	aluminum activated malate transporter family protein(AT5G46600)
AT1G62570	-0.584014	6.35272	0.0113483	flavin-monooxygenase glucosinolate S-oxygenase 4(FMO GS-OX4)
AT1G70860	-0.582859	1.14276	0.0158629	Polyketide cyclase/dehydrase and lipid transport superfamily protein(AT1G70860)
AT1G02460	-0.581924	2.21988	0.0361002	Pectin lyase-like superfamily protein(AT1G02460)
AT2G41480	-0.581515	3.20784	0.0077469	peroxidase superfamily protein(AT2G41480)
AT5G43745	-0.581365	5.69605	0.031782	ion channel POLLUX-like protein, putative (DUF1012)(AT5G43745)
AT4G27560	-0.576518	5.9437	0.0445049	UDP-Glycosyltransferase superfamily protein(AT4G27560)
AT2G39800	-0.57545	6.68576	0.00542395	delta1-pyrroline-5-carboxylate synthase 1(P5CS1)
AT1G32900	-0.574429	3.50308	0.0461726	UDP-Glycosyltransferase superfamily protein(GBSS1)
AT3G56220	-0.573418	1.11091	0.0167719	transcription regulator(AT3G56220)
AT2G38760	-0.572418	3.58713	0.0346045	annexin 3(ANNAT3)
AT5G54190	-0.571721	2.60334	0.0112927	protochlorophyllide oxidoreductase A(PORA)
AT4G29930	-0.571407	2.15529	0.00515511	basic helix-loop-helix (bHLH) DNA-binding superfamily protein(AT4G29930)
AT3G48350	-0.570811	3.97729	0.010175	Cysteine proteinases superfamily protein(CEP3)
AT2G23010	-0.569273	3.04051	0.0117485	serine carboxypeptidase-like 9(SCPL9)
AT4G25750	-0.568748	0.753953	0.0399151	ABC-2 type transporter family protein(ABCG4)
AT5G60890	-0.565866	5.03354	0.00477542	myb domain protein 34(MYB34)
AT1G64200	-0.565622	4.90288	0.00830947	vacuolar H+-ATPase subunit E isoform 3(VHA-E3)
AT2G34490	-0.563047	4.28421	0.00938127	cytochrome P450, family 710, subfamily A, polypeptide 2(CYP710A2)
AT1G58360	-0.558807	5.3341	0.00816968	amino acid permease 1(AAP1)
AT2G29450	-0.557575	6.31129	0.0475074	glutathione S-transferase tau 5(GSTU5)
AT2G17840	-0.555688	7.28632	0.0374657	Senescence/dehydration-associated protein-like protein(ERD7)
AT4G37150	-0.552714	2.71632	0.00315846	methyl esterase 9(MES9)
AT3G03190	-0.552386	3.94122	0.0311697	glutathione S-transferase F11(GSTF11)
AT1G73160	-0.551762	1.2277	0.0126	UDP-Glycosyltransferase superfamily protein(AT1G73160)
AT1G30530	-0.550997	5.47393	0.0305073	UDP-glucosyl transferase 78D1(UGT78D1)
AT5G55250	-0.547227	2.47746	0.00395727	IAA carboxylmethyltransferase 1(IAMT1)
AT2G31141	-0.544778	0.825405	0.0382504	hypothetical protein(AT2G31141)
AT3G28540	-0.544671	1.43174	0.0142612	P-loop containing nucleoside triphosphate hydrolases superfamily protein(AT3G28540)
AT4G21570	-0.531327	6.55114	0.0410771	organic solute transporter ostalpha protein (DUF300)(AT4G21570)
AT1G73480	-0.53054	4.67508	0.0479839	alpha/beta-Hydrolases superfamily protein(AT1G73480)
AT3G20590	-0.530307	0.821952	0.0431867	Late embryogenesis abundant (LEA) hydroxyproline-rich glycoprotein family(AT3G20590)
AT1G06350	-0.526695	1.19333	0.0273302	Fatty acid desaturase family protein(ADS4)
AT5G59490	-0.525303	1.54258	0.0237411	Haloacid dehalogenase-like hydrolase (HAD) superfamily protein(AT5G59490)
AT5G07990	-0.523677	2.15914	0.041716	Cytochrome P450 superfamily protein(TT7)
AT3G15800	-0.522396	1.41016	0.0233214	Glycosyl hydrolase superfamily protein(AT3G15800)
AT1G31173	-0.522107	3.40493	0.000434258	ncRNA(MIR167d)
AT4G24415	-0.520635	2.49744	0.00752732	ncRNA(MIR824)
AT3G56080	-0.517106	3.39203	0.00196892	S-adenosyl-L-methionine-dependent methyltransferases superfamily protein(AT3G56080)
AT1G62560	-0.515186	5.16476	0.00253357	flavin-monooxygenase glucosinolate S-oxygenase 3(FMO GS-OX3)
AT1G26560	-0.515076	3.68963	0.0442056	beta glucosidase 40(BGLU40)
AT5G46240	-0.514808	4.2304	0.0369018	1(KAT1)
AT1G17830	-0.510762	1.65032	0.0496186	hypothetical protein (DUF789)(AT1G17830)
AT2G38640	-0.510356	2.44348	0.00422431	LURP-one-like protein (DUF567)(AT2G38640)
AT5G28442	-0.506956	1.16284	0.0288093	quinoprotein amine dehydrogenase, beta chain-like; RIC1-like guanyl-nucleotide exchange factor(AT5G28442)
AT5G61810	-0.503404	5.30914	0.0147486	Mitochondrial substrate carrier family protein(APC1)
AT1G19570	-0.503135	8.42667	0.032344	dehydroascorbate reductase(DHAR1)
AT5G19410	-0.502329	2.13789	0.0108093	ABC-2 type transporter family protein(ABCG23)
AT1G53890	-0.50071	2.42192	0.0217545	LURP-one-like protein (DUF567)(AT1G53890)

## Sheet: Upregulated 30 h
Upregulated genes after 30 h K starvation
pvalue cut off 0.05
fold change cutoff 0.5
AGI	log2FC	logCPM	PValue	Gene name
AT2G30750	2.68438	5.12178	8.42663e-30	cytochrome P450 family 71 polypeptide(CYP71A12)
AT4G13420	2.5992	2.77216	2.3451e-31	high affinity K+ transporter 5(HAK5)
AT5G48850	2.26076	4.77341	4.94884e-19	Tetratricopeptide repeat (TPR)-like superfamily protein(ATSDI1)
AT1G12030	2.19636	2.40291	9.14715e-10	phosphoenolpyruvate carboxylase, putative (DUF506)(AT1G12030)
AT2G44460	2.13624	3.23532	5.69066e-31	beta glucosidase 28(BGLU28)
AT3G12900	1.99975	1.93285	4.71051e-09	2-oxoglutarate (2OG) and Fe(II)-dependent oxygenase superfamily protein(AT3G12900)
AT3G56970	1.95712	4.42123	1.1557e-06	basic helix-loop-helix (bHLH) DNA-binding superfamily protein(bHLH38)
AT1G26240	1.94464	1.59184	6.94019e-11	Proline-rich extensin-like family protein(AT1G26240)
AT5G03350	1.92036	4.82298	1.34271e-07	Legume lectin family protein(AT5G03350)
AT2G41240	1.91258	4.6965	8.65043e-06	basic helix-loop-helix protein 100(BHLH100)
AT3G49570	1.83871	4.10402	2.15087e-12	response to low sulfur 3(LSU3)
AT4G31970	1.81944	0.926916	7.57469e-13	cytochrome P450, family 82, subfamily C, polypeptide 2(CYP82C2)
AT5G04150	1.72999	3.19931	7.0999e-10	basic helix-loop-helix (bHLH) DNA-binding superfamily protein(BHLH101)
AT2G20670	1.6792	4.97067	3.669e-12	sugar phosphate exchanger, putative (DUF506)(AT2G20670)
AT2G14560	1.67511	2.85301	0.023921	LURP-one-like protein (DUF567)(LURP1)
AT5G26220	1.61866	4.63962	1.02708e-12	ChaC-like family protein(AT5G26220)
AT4G32480	1.56707	3.7519	1.7247e-20	sugar phosphate exchanger, putative (DUF506)(AT4G32480)
AT3G49580	1.56246	4.18635	3.38573e-23	response to low sulfur 1(LSU1)
AT3G22231	1.5524	5.73305	0.000393624	pathogen and circadian controlled 1(PCC1)
AT1G26390	1.54871	1.93506	2.92589e-14	FAD-binding Berberine family protein(AT1G26390)
AT1G26410	1.52886	0.503139	1.72389e-08	FAD-binding Berberine family protein(AT1G26410)
AT1G66700	1.49643	1.3365	2.0762e-12	S-adenosyl-L-methionine-dependent methyltransferases superfamily protein(PXMT1)
AT2G14247	1.4891	4.73979	3.52486e-09	Expressed protein(AT2G14247)
AT4G10500	1.47222	0.970265	6.54823e-10	2-oxoglutarate (2OG) and Fe(II)-dependent oxygenase superfamily protein(AT4G10500)
AT3G56980	1.43701	4.75448	8.77491e-06	basic helix-loop-helix (bHLH) DNA-binding superfamily protein(bHLH39)
AT5G39670	1.41343	1.02782	2.12646e-09	Calcium-binding EF-hand family protein(AT5G39670)
AT1G47890	1.39557	0.601221	3.82328e-07	receptor like protein 7(RLP7)
AT1G02920	1.35671	5.763	6.92597e-17	glutathione S-transferase 7(GSTF7)
AT2G43000	1.32803	1.44627	2.78434e-10	NAC domain containing protein 42(NAC042)
AT1G26380	1.32256	0.997658	1.90146e-08	FAD-binding Berberine family protein(AT1G26380)
AT1G13480	1.31495	2.42706	7.87634e-18	hypothetical protein (DUF1262)(AT1G13480)
AT1G47395	1.31358	4.52876	1.28438e-05	hypothetical protein(AT1G47395)
AT3G22235	1.3097	5.91096	0.00327805	cysteine-rich TM module stress tolerance protein(AT3G22235)
AT5G19120	1.30461	5.76232	1.76121e-11	Eukaryotic aspartyl protease family protein(AT5G19120)
AT5G37980	1.29589	1.19265	3.55247e-08	Zinc-binding dehydrogenase family protein(AT5G37980)
AT1G80840	1.28919	1.16302	0.000245926	WRKY DNA-binding protein 40(WRKY40)
AT1G74930	1.28397	2.00941	0.0113075	Integrase-type DNA-binding superfamily protein(ORA47)
AT3G09400	1.24711	1.19233	2.50552e-08	pol-like 3(PLL3)
AT2G18480	1.2336	1.84601	7.10848e-06	Major facilitator superfamily protein(AT2G18480)
AT1G53625	1.22881	1.64676	1.73389e-10	hypothetical protein(AT1G53625)
AT5G38910	1.21951	5.10715	2.98407e-13	RmlC-like cupins superfamily protein(AT5G38910)
AT4G14630	1.21678	3.46335	3.93204e-20	germin-like protein 9(GLP9)
AT3G15450	1.20806	6.66267	1.21966e-05	aluminum induced protein with YGL and LRDR motifs(AT3G15450)
AT5G05250	1.20045	5.90818	2.62059e-09	hypothetical protein(AT5G05250)
AT3G56710	1.19697	2.74691	1.91449e-16	sigma factor binding protein 1(SIB1)
AT4G35640	1.19478	2.43052	5.16486e-14	serine acetyltransferase 3;2(SERAT3;2)
AT5G13320	1.18448	1.17246	2.71966e-07	Auxin-responsive GH3 family protein(PBS3)
AT1G13540	1.16889	1.00969	4.61664e-07	hypothetical protein (DUF1262)(AT1G13540)
AT3G56400	1.14474	4.03541	6.40586e-10	WRKY DNA-binding protein 70(WRKY70)
AT2G43510	1.13878	4.69529	1.49153e-28	trypsin inhibitor protein 1(TI1)
AT3G63380	1.13469	4.85048	9.69754e-20	ATPase E1-E2 type family protein / haloacid dehalogenase-like hydrolase family protein(AT3G63380)
AT1G73805	1.1251	1.03329	2.158e-06	Calmodulin binding protein-like protein(SARD1)
AT1G47400	1.10954	4.33621	0.000129361	hypothetical protein(AT1G47400)
AT5G66650	1.10866	2.51487	6.13641e-11	calcium uniporter (DUF607)(AT5G66650)
AT5G23990	1.08329	2.50952	3.13587e-13	ferric reduction oxidase 5(FRO5)
AT1G52030	1.06279	2.23872	3.65267e-10	myrosinase-binding protein 2(MBP2)
AT2G39330	1.05176	1.67635	4.23299e-06	jacalin-related lectin 23(JAL23)
AT2G04070	1.04935	0.829303	6.39722e-06	MATE efflux family protein(AT2G04070)
AT1G26420	1.03857	1.11501	4.6994e-06	FAD-binding Berberine family protein(AT1G26420)
AT5G12270	1.03808	1.35794	2.26724e-06	2-oxoglutarate (2OG) and Fe(II)-dependent oxygenase superfamily protein(AT5G12270)
AT5G48430	1.03363	2.92918	1.12719e-06	Eukaryotic aspartyl protease family protein(AT5G48430)
AT5G17350	1.03021	0.476023	0.00101018	hypothetical protein(AT5G17350)
AT5G53450	1.02606	8.36642	8.11715e-08	OBP3-responsive protein 1(ORG1)
AT1G01580	1.01974	4.54578	2.16965e-06	ferric reduction oxidase 2(FRO2)
AT1G43675	1.01475	0.587396	0.000169267	hypothetical protein(AT1G43675)
AT3G07350	1.00818	2.69153	1.37087e-09	sulfate/thiosulfate import ATP-binding protein, putative (DUF506)(AT3G07350)
AT3G05400	1.00477	3.62149	4.12131e-12	Major facilitator superfamily protein(AT3G05400)
AT4G14400	1.00317	4.90996	0.000110935	ankyrin repeat family protein(ACD6)
AT2G27389	1.00042	2.19848	6.78256e-09	hypothetical protein(AT2G27389)
AT4G11650	0.996372	6.08325	1.00995e-17	osmotin 34(OSM34)
AT2G40000	0.992195	4.54224	0.00554304	ortholog of sugar beet HS1 PRO-1 2(HSPRO2)
AT5G26920	0.99012	2.81243	8.42773e-08	Cam-binding protein 60-like G(CBP60G)
AT2G43570	0.986716	4.01669	8.64227e-19	chitinase(CHI)
AT1G68840	0.985622	5.57868	1.25157e-06	related to ABI3/VP1 2(RAV2)
AT5G47220	0.980477	2.35564	3.74766e-07	ethylene responsive element binding factor 2(ERF2)
AT2G15220	0.97865	3.56277	1.53128e-13	Plant basic secretory protein (BSP) family protein(AT2G15220)
AT1G80440	0.976318	4.73571	1.4961e-06	Galactose oxidase/kelch repeat superfamily protein(AT1G80440)
AT1G35710	0.975961	2.77626	5.29947e-10	kinase family with leucine-rich repeat domain-containing protein(AT1G35710)
AT4G35770	0.967849	2.83198	0.000864764	Rhodanese/Cell cycle control phosphatase superfamily protein(SEN1)
AT5G21940	0.964173	6.16046	0.000390066	hybrid signal transduction histidine kinase M-like protein(AT5G21940)
AT5G64000	0.959913	0.77897	8.75461e-05	Inositol monophosphatase family protein(SAL2)
AT3G15500	0.955509	0.542289	0.000247659	NAC domain containing protein 3(NAC3)
AT5G04120	0.954105	1.86334	0.00162575	Phosphoglycerate mutase family protein(AT5G04120)
AT5G42830	0.949512	2.85382	7.05787e-12	HXXXD-type acyl-transferase family protein(AT5G42830)
AT2G15042	0.946047	0.698179	0.000231431	Leucine-rich repeat (LRR) family protein(AT2G15042)
AT1G19250	0.931821	0.357125	0.00108336	flavin-dependent monooxygenase 1(FMO1)
AT2G15880	0.928746	2.46643	0.00159551	Leucine-rich repeat (LRR) family protein(AT2G15880)
AT2G43890	0.927002	1.26147	8.73183e-06	Pectin lyase-like superfamily protein(AT2G43890)
AT2G41090	0.924963	6.25521	8.56276e-05	Calcium-binding EF-hand family protein(AT2G41090)
AT5G64810	0.914076	2.35604	1.22788e-08	WRKY DNA-binding protein 51(WRKY51)
AT5G48400	0.912874	1.64382	2.88633e-06	Glutamate receptor family protein(ATGLR1.2)
AT2G17040	0.908115	0.806544	0.000109395	NAC domain containing protein 36(NAC036)
AT4G37610	0.899809	4.63711	0.00130754	BTB and TAZ domain protein 5(BT5)
AT3G16360	0.896108	2.76839	1.55101e-06	HPT phosphotransmitter 4(AHP4)
AT3G18773	0.895815	1.86721	1.08334e-06	RING/U-box superfamily protein(AT3G18773)
AT4G31940	0.893626	4.58809	0.0033729	cytochrome P450, family 82, subfamily C, polypeptide 4(CYP82C4)
AT5G61600	0.892413	4.04116	0.00468869	ethylene response factor 104(ERF104)
AT5G67370	0.882615	6.06971	3.80171e-05	DUF1230 family protein (DUF1230)(CGLD27)
AT1G74590	0.8821	2.70341	1.27313e-09	glutathione S-transferase TAU 10(GSTU10)
AT2G27830	0.881691	4.8855	6.78264e-11	hypothetical protein(AT2G27830)
AT4G29780	0.879892	2.32761	0.000691261	nuclease(AT4G29780)
AT2G38823	0.879018	1.27008	7.05552e-05	hypothetical protein(AT2G38823)
AT1G07135	0.874637	3.85308	0.00157129	glycine-rich protein(AT1G07135)
AT1G11185	0.874257	0.359955	0.00406594	ncRNA(AT1G11185)
AT1G13530	0.873476	1.3499	2.46025e-05	hypothetical protein (DUF1262)(AT1G13530)
AT2G30766	0.872337	5.46175	0.000156836	hypothetical protein(AT2G30766)
AT1G09350	0.867451	2.28181	2.27786e-07	galactinol synthase 3(GolS3)
AT1G14540	0.862271	2.45305	2.22202e-08	Peroxidase superfamily protein(PER4)
AT1G53870	0.861273	1.80235	2.84762e-06	LURP-one-like protein (DUF567)(AT1G53870)
AT3G44260	0.861183	3.62404	0.0333594	Polynucleotidyl transferase, ribonuclease H-like superfamily protein(CAF1a)
AT2G46495	0.85626	2.81934	3.03444e-09	RING/U-box superfamily protein(AT2G46495)
AT5G56550	0.85611	3.98298	1.93691e-08	oxidative stress 3(OXS3)
AT2G42750	0.852005	6.20854	4.5057e-07	DNAJ heat shock N-terminal domain-containing protein(AT2G42750)
AT1G23020	0.850398	6.35117	1.09146e-05	ferric reduction oxidase 3(FRO3)
AT1G73260	0.848486	4.61872	1.81473e-05	kunitz trypsin inhibitor 1(KTI1)
AT5G02780	0.843518	3.49745	5.48878e-09	glutathione transferase lambda 1(GSTL1)
AT4G17490	0.841976	2.80001	0.000136946	ethylene responsive element binding factor 6(ERF6)
AT5G04370	0.840737	0.693501	0.00203912	S-adenosyl-L-methionine-dependent methyltransferases superfamily protein(NAMT1)
AT4G38410	0.8375	1.77086	0.000207489	Dehydrin family protein(AT4G38410)
AT2G41730	0.830699	2.41408	3.02527e-07	calcium-binding site protein(AT2G41730)
AT1G05575	0.830632	0.672325	0.000874885	transmembrane protein(AT1G05575)
AT3G12820	0.824444	0.852094	0.000691715	myb domain protein 10(MYB10)
AT1G26800	0.82402	2.696	7.96332e-09	RING/U-box superfamily protein(AT1G26800)
AT4G22070	0.822969	4.3174	1.37515e-11	WRKY DNA-binding protein 31(WRKY31)
AT2G46790	0.817167	0.373327	0.00343535	pseudo-response regulator 9(PRR9)
AT5G48180	0.814877	7.12229	1.48866e-08	nitrile specifier protein 5(NSP5)
AT1G66090	0.814835	1.11623	0.000428383	Disease resistance protein (TIR-NBS class)(AT1G66090)
AT2G26695	0.814739	3.98816	1.18474e-12	Ran BP2/NZF zinc finger-like superfamily protein(AT2G26695)
AT1G02930	0.809037	5.18334	8.65361e-09	glutathione S-transferase 6(GSTF6)
AT1G49130	0.809007	2.75297	2.07277e-07	B-box type zinc finger protein with CCT domain-containing protein(BBX17)
AT3G18290	0.800773	8.16608	4.86033e-06	zinc finger protein-like protein(BTS)
AT4G23700	0.795921	5.74619	1.35075e-07	cation/H+ exchanger 17(CHX17)
AT3G07600	0.793661	1.08822	0.000371819	Heavy metal transport/detoxification superfamily protein(AT3G07600)
AT3G28580	0.792112	1.51992	3.85504e-05	P-loop containing nucleoside triphosphate hydrolases superfamily protein(AT3G28580)
AT4G37030	0.791332	2.55182	4.39513e-08	membrane protein(AT4G37030)
AT5G59670	0.790644	1.05715	0.0044101	Leucine-rich repeat protein kinase family protein(AT5G59670)
AT1G13245	0.790178	4.15646	1.1245e-09	ROTUNDIFOLIA like 17(RTFL17)
AT1G27730	0.786815	3.22146	0.0122923	salt tolerance zinc finger(STZ)
AT5G42530	0.782443	5.45342	0.0104634	hypothetical protein(AT5G42530)
AT3G48850	0.780743	1.55177	9.98243e-05	phosphate transporter 3;2(PHT3;2)
AT3G01970	0.777156	0.55127	0.00478805	WRKY DNA-binding protein 45(WRKY45)
AT1G69790	0.777156	0.983108	0.000785758	Protein kinase superfamily protein(AT1G69790)
AT5G25250	0.776761	1.68529	1.86055e-05	SPFH/Band 7/PHB domain-containing membrane-associated protein family(FLOT1)
AT1G36370	0.776131	6.18241	3.19184e-12	serine hydroxymethyltransferase 7(SHM7)
AT2G25510	0.770456	4.87147	0.0130857	transmembrane protein(AT2G25510)
AT1G36622	0.768272	0.58716	0.00331716	transmembrane protein(AT1G36622)
AT5G45970	0.764084	0.854498	0.00137145	RAC-like 2(RAC2)
AT1G18870	0.761737	4.82729	3.44823e-11	isochorismate synthase 2(ICS2)
AT2G25900	0.758697	4.57683	7.90839e-07	Zinc finger C-x8-C-x5-C-x3-H type family protein(ATCTH)
AT4G32860	0.758126	1.60266	0.000131081	Avr9/Cf-9 rapidly elicited protein(AT4G32860)
AT3G59940	0.754959	6.52409	1.42474e-08	Galactose oxidase/kelch repeat superfamily protein(AT3G59940)
AT3G25760	0.754562	4.59061	2.71674e-07	allene oxide cyclase 1(AOC1)
AT5G49350	0.752279	2.42109	5.11296e-05	Glycine-rich protein family(AT5G49350)
AT5G27420	0.752195	2.00616	8.9046e-05	carbon/nitrogen insensitive 1(CNI1)
AT3G56360	0.751153	7.10183	1.79435e-08	hypothetical protein(AT3G56360)
AT2G32487	0.749369	1.09207	0.00220251	hypothetical protein(AT2G32487)
AT3G13610	0.747986	5.59007	1.57205e-14	2-oxoglutarate (2OG) and Fe(II)-dependent oxygenase superfamily protein(AT3G13610)
AT1G13260	0.745107	4.87391	3.4298e-07	related to ABI3/VP1 1(RAV1)
AT1G72910	0.744657	3.53667	0.0126247	Toll-Interleukin-Resistance (TIR) domain-containing protein(AT1G72910)
AT4G36850	0.742854	0.809604	0.00531029	PQ-loop repeat family protein / transmembrane family protein(AT4G36850)
AT4G33467	0.74107	0.762492	0.00405184	hypothetical protein(AT4G33467)
AT1G53640	0.740759	1.81834	4.61488e-05	transmembrane protein(AT1G53640)
AT2G40750	0.738843	2.97136	0.0011823	WRKY DNA-binding protein 54(WRKY54)
AT5G13080	0.738815	1.4129	0.000307442	WRKY DNA-binding protein 75(WRKY75)
AT1G80920	0.737248	6.36938	5.2775e-08	Chaperone DnaJ-domain superfamily protein(J8)
AT4G27280	0.735172	3.66484	0.00459915	Calcium-binding EF-hand family protein(AT4G27280)
AT1G29590	0.732796	0.864584	0.00287245	translation initiation factor(eIF4E3)
AT1G19960	0.732762	4.79363	0.00430461	transcription factor(AT1G19960)
AT2G26480	0.731963	1.58737	0.000240017	UDP-glucosyl transferase 76D1(UGT76D1)
AT5G17860	0.731889	2.79918	5.45039e-06	calcium exchanger 7(CAX7)
AT1G71030	0.730268	3.45718	0.000193327	MYB-like 2(MYBL2)
AT4G25220	0.730174	2.07377	0.000195199	root hair specific 15(G3Pp2)
AT3G22240	0.729548	6.33503	1.08819e-09	cysteine-rich/transmembrane domain PCC1-like protein(AT3G22240)
AT5G62040	0.729026	0.683233	0.00375326	PEBP (phosphatidylethanolamine-binding protein) family protein(BFT)
AT1G11340	0.728115	1.83961	5.11565e-05	G-type lectin S-receptor-like Serine/Threonine-kinase(AT1G11340)
AT1G68110	0.7255	0.484578	0.00550982	ENTH/ANTH/VHS superfamily protein(AT1G68110)
AT4G21380	0.723001	2.40752	0.000244563	receptor kinase 3(RK3)
AT4G37370	0.722037	2.42513	2.22737e-06	cytochrome P450, family 81, subfamily D, polypeptide 8(CYP81D8)
AT1G02310	0.7213	0.685387	0.00507159	Glycosyl hydrolase superfamily protein(MAN1)
AT1G22150	0.720321	2.76643	5.46879e-05	sulfate transporter 1;3(SULTR1;3)
AT3G18250	0.720116	0.2935	0.0131874	Putative membrane lipoprotein(AT3G18250)
AT1G53130	0.719169	0.72153	0.00443248	Stigma-specific Stig1 family protein(GRI)
AT5G60680	0.715652	4.93538	8.79264e-11	transcription initiation factor TFIID subunit (Protein of unknown function, DUF584)(AT5G60680)
AT3G55240	0.715241	2.3321	3.12148e-05	Plant protein 1589 of unknown function(AT3G55240)
AT4G34710	0.714219	9.12752	1.03383e-22	arginine decarboxylase 2(ADC2)
AT2G17880	0.713898	1.92136	0.000143404	Chaperone DnaJ-domain superfamily protein(AT2G17880)
AT2G42530	0.711865	7.40242	8.62712e-08	cold regulated 15b(COR15B)
AT1G34510	0.711051	0.461402	0.0147851	Peroxidase superfamily protein(AT1G34510)
AT1G13520	0.708288	2.40135	1.91954e-06	hypothetical protein (DUF1262)(AT1G13520)
AT1G63820	0.707271	1.02815	0.00119192	CCT motif family protein(AT1G63820)
AT2G35980	0.702847	1.15397	0.000721105	Late embryogenesis abundant (LEA) hydroxyproline-rich glycoprotein family(YLS9)
AT1G68450	0.702552	1.59366	0.000197856	VQ motif-containing protein(PDE337)
AT2G42540	0.701911	7.50708	6.85467e-05	cold-regulated 15a(COR15A)
AT3G20450	0.701748	0.830271	0.00398551	B-cell receptor-associated protein 31-like protein(AT3G20450)
AT5G57540	0.699805	1.35767	0.000595748	xyloglucan endotransglucosylase/hydrolase 13(XTH13)
AT2G32190	0.698966	1.59261	0.000271826	cysteine-rich/transmembrane domain A-like protein(AT2G32190)
AT3G60140	0.698313	2.42904	0.000894736	Glycosyl hydrolase superfamily protein(DIN2)
AT1G08165	0.696674	0.193389	0.0354991	hypothetical protein(AT1G08165)
AT3G47640	0.696064	4.24149	8.39252e-06	basic helix-loop-helix (bHLH) DNA-binding superfamily protein(PYE)
AT5G24660	0.695835	4.92958	2.185e-05	response to low sulfur 2(LSU2)
AT5G40010	0.693114	2.18534	1.71052e-05	AAA-ATPase 1(AATP1)
AT1G23052	0.691057	0.433646	0.00757272	ncRNA(AT1G23052)
AT3G08860	0.689372	3.1313	2.35296e-07	PYRIMIDINE 4(PYD4)
AT2G37440	0.687938	1.42026	0.00077053	DNAse I-like superfamily protein(AT2G37440)
AT1G60750	0.685793	3.50556	8.55159e-05	NAD(P)-linked oxidoreductase superfamily protein(AT1G60750)
AT5G19560	0.685673	0.389588	0.0180868	ROP uanine nucleotide exchange factor 10(ROPGEF10)
AT1G75290	0.677613	1.02559	0.0048002	NAD(P)-binding Rossmann-fold superfamily protein(AT1G75290)
AT5G40590	0.676438	1.56414	0.000668586	Cysteine/Histidine-rich C1 domain family protein(AT5G40590)
AT1G53633	0.676012	0.632735	0.00731412	hypothetical protein(AT1G53633)
AT5G49700	0.673627	0.646936	0.00492694	Putative AT-hook DNA-binding family protein(AT5G49700)
AT2G15960	0.673101	5.26801	1.90354e-09	stress-induced protein(AT2G15960)
AT1G54970	0.673047	3.11507	3.6543e-07	proline-rich protein 1(PRP1)
AT5G54190	0.672008	1.39563	0.0130079	protochlorophyllide oxidoreductase A(PORA)
AT4G18250	0.666862	1.31618	0.00216126	receptor Serine/Threonine kinase-like protein(AT4G18250)
AT1G05650	0.664251	1.77062	0.00414822	Pectin lyase-like superfamily protein(AT1G05650)
AT1G49200	0.663977	1.64526	0.000292925	RING/U-box superfamily protein(AT1G49200)
AT5G10570	0.663516	0.430245	0.0201833	basic helix-loop-helix (bHLH) DNA-binding superfamily protein(AT5G10570)
AT4G17500	0.663229	3.72927	8.53114e-07	ethylene responsive element binding factor 1(ERF-1)
AT5G45340	0.660682	1.49668	0.00477018	cytochrome P450, family 707, subfamily A, polypeptide 3(CYP707A3)
AT2G19810	0.660015	3.98141	1.18262e-06	CCCH-type zinc finger family protein(OZF1)
AT5G62480	0.657564	3.48694	5.53974e-09	glutathione S-transferase tau 9(GSTU9)
AT2G32100	0.65734	3.64503	1.50037e-06	ovate family protein 16(OFP16)
AT4G19230	0.656255	4.15573	2.46004e-11	cytochrome P450, family 707, subfamily A, polypeptide 1(CYP707A1)
AT3G02240	0.655802	1.70304	0.00036586	root meristem growth factor-like protein(RGF7)
AT4G28703	0.655017	0.705759	0.00943766	RmlC-like cupins superfamily protein(AT4G28703)
AT4G14060	0.654611	3.604	1.12593e-07	Polyketide cyclase/dehydrase and lipid transport superfamily protein(AT4G14060)
AT4G05070	0.654247	4.93282	7.64655e-06	Wound-responsive family protein(AT4G05070)
AT3G15510	0.653252	1.8026	0.000197737	NAC domain containing protein 2(NAC2)
AT2G23770	0.65278	3.57964	8.97128e-08	protein kinase family protein / peptidoglycan-binding LysM domain-containing protein(LYK4)
AT1G21140	0.651975	1.53219	0.0190494	Vacuolar iron transporter (VIT) family protein(AT1G21140)
AT2G05510	0.650696	4.54459	2.02654e-05	Glycine-rich protein family(AT2G05510)
AT2G03200	0.65013	3.63502	1.67618e-06	Eukaryotic aspartyl protease family protein(AT2G03200)
AT4G03510	0.648882	4.24256	1.5353e-06	RING membrane-anchor 1(RMA1)
AT3G25770	0.647471	7.78727	5.4967e-05	allene oxide cyclase 2(AOC2)
AT2G26560	0.64721	2.72615	6.70034e-06	phospholipase A 2A(PLA2A)
AT2G46940	0.646231	0.299525	0.0166009	fold protein(AT2G46940)
AT5G11210	0.645736	1.21776	0.00310615	glutamate receptor 2.5(GLR2.5)
AT5G41570	0.6454	0.91974	0.00549079	WRKY DNA-binding protein 24(WRKY24)
AT5G54490	0.643887	1.18902	0.00235257	pinoid-binding protein 1(PBP1)
AT5G24313	0.642826	0.420783	0.0241736	transmembrane protein(AT5G24313)
AT4G18290	0.642406	4.18194	7.30148e-10	potassium channel KAT1-like protein(KAT2)
AT3G28510	0.641453	4.41057	1.60041e-10	P-loop containing nucleoside triphosphate hydrolases superfamily protein(AT3G28510)
AT1G04770	0.64055	5.37709	2.12602e-11	Tetratricopeptide repeat (TPR)-like superfamily protein(AT1G04770)
AT2G27035	0.637216	0.600653	0.0106763	early nodulin-like protein 20(ENODL20)
AT1G17147	0.635893	2.48048	3.23309e-05	VQ motif-containing protein(AT1G17147)
AT5G57220	0.635625	2.64937	4.1084e-05	cytochrome P450, family 81, subfamily F, polypeptide 2(CYP81F2)
AT2G38250	0.634729	0.790316	0.00655442	Homeodomain-like superfamily protein(AT2G38250)
AT4G04630	0.634417	1.79378	0.000295143	senescence regulator (Protein of unknown function, DUF584)(AT4G04630)
AT5G38900	0.633649	3.39413	1.1126e-06	Thioredoxin superfamily protein(AT5G38900)
AT4G29190	0.633246	4.69035	3.59701e-08	Zinc finger C-x8-C-x5-C-x3-H type family protein(OZF2)
AT3G56620	0.63174	2.38987	3.38442e-05	nodulin MtN21 /EamA-like transporter family protein(UMAMIT10)
AT2G30230	0.63006	2.62338	7.59316e-06	6,7-dimethyl-8-ribityllumazine synthase(AT2G30230)
AT4G19680	0.629415	0.901264	0.0126626	iron regulated transporter 2(IRT2)
AT5G22250	0.628659	1.87414	0.000205514	Polynucleotidyl transferase, ribonuclease H-like superfamily protein(CAF1b)
AT3G55980	0.628029	4.86652	0.0206007	salt-inducible zinc finger 1(SZF1)
AT2G18120	0.626594	0.0166827	0.0485661	SHI-related sequence 4(SRS4)
AT1G32900	0.626313	2.21701	8.03432e-05	UDP-Glycosyltransferase superfamily protein(GBSS1)
AT5G18290	0.625754	3.0063	8.5914e-06	Aquaporin-like superfamily protein(SIP1;2)
AT5G18130	0.624937	4.54456	8.00169e-11	transmembrane protein(AT5G18130)
AT1G18420	0.624323	1.85914	0.000476484	aluminum activated malate transporter family protein(AT1G18420)
AT5G43230	0.624142	1.00817	0.00950606	EEIG1/EHBP1 protein amino-terminal domain protein(AT5G43230)
AT5G20230	0.622214	0.731849	0.0122008	blue-copper-binding protein(BCB)
AT1G25400	0.622189	2.79035	3.47887e-05	transmembrane protein(AT1G25400)
AT1G13510	0.617476	1.8439	0.000428458	hypothetical protein (DUF1262)(AT1G13510)
AT4G26120	0.617378	1.17829	0.0047487	Ankyrin repeat family protein / BTB/POZ domain-containing protein(AT4G26120)
AT2G04050	0.617191	1.1355	0.00975161	MATE efflux family protein(AT2G04050)
AT1G62580	0.612336	0.762032	0.00920821	flavin containing monooxygenase FMO GS-OX-like protein(NOGC1)
AT3G25600	0.61181	3.48351	4.88599e-07	Calcium-binding EF-hand family protein(AT3G25600)
AT3G14050	0.611719	5.41045	0.000444515	RELA/SPOT homolog 2(RSH2)
AT2G30790	0.611707	0.861646	0.02086	photosystem II subunit P-2(PSBP-2)
AT3G55500	0.611543	3.57211	2.11536e-05	expansin A16(EXPA16)
AT1G03470	0.611005	3.42812	0.000626961	Kinase interacting (KIP1-like) family protein(NET3A)
AT5G22270	0.609736	2.20105	0.000143824	hypothetical protein(AT5G22270)
AT2G34430	0.609308	11.17	2.60531e-06	light-harvesting chlorophyll-protein complex II subunit B1(LHB1B1)
AT5G58570	0.608618	1.82166	0.00507334	transmembrane protein(AT5G58570)
AT4G16680	0.60841	1.98103	0.00029638	P-loop containing nucleoside triphosphate hydrolases superfamily protein(AT4G16680)
AT3G44770	0.608393	0.883686	0.0141408	transmembrane protein, putative (DUF626)(AT3G44770)
AT4G10910	0.607538	0.801916	0.00878678	hypothetical protein(AT4G10910)
AT2G38790	0.606614	2.30406	5.36672e-05	hypothetical protein(AT2G38790)
AT4G21990	0.60653	8.12778	3.49873e-10	APS reductase 3(APR3)
AT1G54095	0.605303	0.568906	0.0221647	DUF1677 family protein, putative (DUF1677)(AT1G54095)
AT5G11190	0.603416	0.776871	0.00911388	Integrase-type DNA-binding superfamily protein(SHN2)
AT4G36040	0.601585	6.02133	4.16784e-05	Chaperone DnaJ-domain superfamily protein(J11)
AT1G29000	0.601111	0.334575	0.0311269	Heavy metal transport/detoxification superfamily protein(AT1G29000)
AT5G37990	0.600152	6.69112	4.37987e-16	S-adenosyl-L-methionine-dependent methyltransferase superfamily protein(AT5G37990)
AT5G52310	0.599559	8.56948	5.69726e-05	low-temperature-responsive protein 78 (LTI78) / desiccation-responsive protein 29A (RD29A)(LTI78)
AT2G38470	0.59926	4.53029	5.48486e-06	WRKY DNA-binding protein 33(WRKY33)
AT1G70170	0.599237	3.04178	1.02421e-05	matrix metalloproteinase(MMP)
AT1G71140	0.598496	3.57641	3.83729e-07	MATE efflux family protein(AT1G71140)
AT5G06860	0.597333	6.7121	1.99601e-10	polygalacturonase inhibiting protein 1(PGIP1)
AT5G36140	0.596626	1.22725	0.0428564	cytochrome P450, family 716, subfamily A, polypeptide 2(CYP716A2)
AT5G06740	0.595568	2.66692	0.000107926	Concanavalin A-like lectin protein kinase family protein(AT5G06740)
AT5G59820	0.59453	3.45723	1.76987e-05	C2H2-type zinc finger family protein(RHL41)
AT5G47740	0.589867	1.48621	0.00344064	Adenine nucleotide alpha hydrolases-like superfamily protein(AT5G47740)
AT1G68620	0.58914	2.79534	0.000161824	alpha/beta-Hydrolases superfamily protein(AT1G68620)
AT3G61390	0.588978	1.06297	0.00503187	RING/U-box superfamily protein(AT3G61390)
AT3G48520	0.586883	1.23707	0.00731514	cytochrome P450, family 94, subfamily B, polypeptide 3(CYP94B3)
AT1G63930	0.585384	0.997999	0.0106592	from the Czech 'roh' meaning 'corner'(ROH1)
AT5G55450	0.585291	3.88872	2.03518e-07	Bifunctional inhibitor/lipid-transfer protein/seed storage 2S albumin superfamily protein(AT5G55450)
AT2G22630	0.584648	1.26412	0.00612407	AGAMOUS-like 17(AGL17)
AT1G70860	0.584604	0.637098	0.0215868	Polyketide cyclase/dehydrase and lipid transport superfamily protein(AT1G70860)
AT5G48410	0.583546	2.05381	0.000510048	glutamate receptor 1.3(GLR1.3)
AT1G13420	0.583347	3.05562	0.00746932	sulfotransferase 4B(ST4B)
AT1G71380	0.582835	0.535369	0.0329065	cellulase 3(CEL3)
AT3G60330	0.582366	4.51995	6.39753e-09	H[+]-ATPase 7(HA7)
AT2G04040	0.581582	2.34928	0.000177655	MATE efflux family protein(DTX1)
AT1G28330	0.580599	6.71605	0.000237245	dormancy-associated protein-like 1(DYL1)
AT5G13210	0.580576	3.05567	5.91656e-05	Uncharacterized conserved protein UCP015417, vWA(AT5G13210)
AT3G04370	0.580052	1.41742	0.00478607	plasmodesmata-located protein 4(PDLP4)
AT1G67070	0.578389	1.35098	0.00361725	Mannose-6-phosphate isomerase, type I(DIN9)
AT1G18970	0.577844	4.48008	9.13561e-07	germin-like protein 4(GLP4)
AT5G04340	0.577292	2.98103	0.000110597	6(ZAT6)
AT1G04490	0.576515	0.374529	0.0325165	hypothetical protein (DUF3527)(AT1G04490)
AT5G58650	0.576446	2.10008	0.000512773	plant peptide containing sulfated tyrosine 1(PSY1)
AT1G70880	0.575291	3.57462	0.000157839	Polyketide cyclase/dehydrase and lipid transport superfamily protein(AT1G70880)
AT4G31330	0.574959	2.01682	0.0027692	transmembrane protein, putative (Protein of unknown function, DUF599)(AT4G31330)
AT5G51440	0.574398	2.49106	0.00339123	HSP20-like chaperones superfamily protein(AT5G51440)
AT3G04420	0.573163	0.887463	0.0196603	NAC domain containing protein 48(NAC048)
AT2G28400	0.571743	1.5817	0.0066441	senescence regulator (Protein of unknown function, DUF584)(AT2G28400)
AT5G18300	0.570705	1.13667	0.0081429	NAC domain containing protein 88(NAC088)
AT1G32928	0.570446	1.21738	0.0098148	Avr9/Cf-9 rapidly elicited protein(AT1G32928)
AT4G31877	0.570347	0.849538	0.0102784	ncRNA(MIR156c)
AT1G64065	0.569815	0.692971	0.0212347	Late embryogenesis abundant (LEA) hydroxyproline-rich glycoprotein family(AT1G64065)
AT2G44130	0.56894	3.47996	0.00156579	Galactose oxidase/kelch repeat superfamily protein(AT2G44130)
AT3G22060	0.568519	2.39529	0.000138491	Receptor-like protein kinase-related family protein(AT3G22060)
AT1G59730	0.56821	0.764051	0.0254557	thioredoxin H-type 7(TH7)
AT5G13740	0.567181	6.28614	0.000251212	zinc induced facilitator 1(ZIF1)
AT3G50260	0.566597	3.28136	3.9142e-06	cooperatively regulated by ethylene and jasmonate 1(CEJ1)
AT1G62980	0.566215	2.97058	7.21777e-05	expansin A18(EXPA18)
AT1G02660	0.565653	2.72838	7.66746e-05	alpha/beta-Hydrolases superfamily protein(AT1G02660)
AT4G19970	0.564512	2.35866	0.000442896	nucleotide-diphospho-sugar transferase family protein(AT4G19970)
AT1G52270	0.563925	2.54941	0.000132347	hypothetical protein(AT1G52270)
AT1G21250	0.563715	3.13845	0.028107	cell wall-associated kinase(WAK1)
AT5G49870	0.563702	1.11645	0.0134304	Mannose-binding lectin superfamily protein(AT5G49870)
AT3G10020	0.563414	5.38338	3.03242e-05	plant/protein(AT3G10020)
AT5G38710	0.562821	2.17566	0.000830406	Methylenetetrahydrofolate reductase family protein(AT5G38710)
AT1G08430	0.558996	3.65005	4.76666e-05	aluminum-activated malate transporter 1(ALMT1)
AT5G44260	0.55759	1.60973	0.00358625	Zinc finger C-x8-C-x5-C-x3-H type family protein(AT5G44260)
AT1G23390	0.55753	6.01948	0.00400155	Kelch repeat-containing F-box family protein(AT1G23390)
AT3G45140	0.557201	9.51224	0.00259844	lipoxygenase 2(LOX2)
AT3G04640	0.556174	2.40594	0.00131787	glycine-rich protein(AT3G04640)
AT5G43520	0.556063	1.72759	0.00262758	Cysteine/Histidine-rich C1 domain family protein(AT5G43520)
AT2G38820	0.556021	3.20191	0.000864551	DNA-directed RNA polymerase subunit beta-beta protein, putative (DUF506)(AT2G38820)
AT1G02670	0.555668	1.38489	0.00425788	P-loop containing nucleoside triphosphate hydrolases superfamily protein(AT1G02670)
AT1G73330	0.554432	8.01551	1.57953e-05	drought-repressed 4(DR4)
AT5G43980	0.553865	0.857679	0.0264372	plasmodesmata-located protein 1(PDLP1)
AT4G09300	0.5534	0.917922	0.014814	LisH and RanBPM domains containing protein(AT4G09300)
AT5G50090	0.552367	1.76091	0.0025176	D-ribose-binding periplasmic protein(AT5G50090)
AT5G24780	0.55126	3.92822	0.000118212	vegetative storage protein 1(VSP1)
AT1G21390	0.550358	3.18905	1.76327e-05	embryo defective 2170(emb2170)
AT5G51390	0.547978	1.17279	0.00876048	hypothetical protein(AT5G51390)
AT1G54740	0.547751	4.05391	1.23411e-05	FANTASTIC four-like protein (DUF3049)(AT1G54740)
AT2G33810	0.547554	1.15854	0.0109361	squamosa promoter binding protein-like 3(SPL3)
AT4G22305	0.546389	1.96021	0.00360334	alpha/beta-Hydrolases superfamily protein(AT4G22305)
AT2G27080	0.546198	2.56894	0.000611891	Late embryogenesis abundant (LEA) hydroxyproline-rich glycoprotein family(AT2G27080)
AT3G61890	0.545356	2.63977	0.000196484	homeobox 12(HB-12)
AT1G68120	0.545165	0.43847	0.0460488	BASIC PENTACYSTEINE protein(BPC3)
AT1G77530	0.544725	2.93338	2.18086e-05	O-methyltransferase family protein(AT1G77530)
AT4G10510	0.54363	1.14847	0.0110688	Subtilase family protein(AT4G10510)
AT3G26170	0.543533	1.42356	0.0183005	cytochrome P450, family 71, subfamily B, polypeptide 19(CYP71B19)
AT5G06090	0.543063	1.91474	0.00571264	glycerol-3-phosphate acyltransferase 7(GPAT7)
AT1G12200	0.541328	5.35654	0.000114335	Flavin-binding monooxygenase family protein(FMO)
AT1G16850	0.541058	2.53098	0.000511253	transmembrane protein(AT1G16850)
AT2G46440	0.538954	2.96194	0.0027115	cyclic nucleotide-gated channels(CNGC11)
AT4G09110	0.53779	0.621844	0.046724	RING/U-box superfamily protein(AT4G09110)
AT1G72900	0.534661	3.3698	0.0133185	Toll-Interleukin-Resistance (TIR) domain-containing protein(AT1G72900)
AT1G79760	0.534364	1.15031	0.0096096	downstream target of AGL15-4(DTA4)
AT2G46860	0.534194	0.837098	0.0265122	pyrophosphorylase 3(PPa3)
AT2G17036	0.533363	0.874991	0.0277734	F-box SKIP23-like protein (DUF295)(AT2G17036)
AT5G55560	0.532025	1.73137	0.00313593	Protein kinase superfamily protein(AT5G55560)
AT3G60490	0.531959	0.830237	0.0436438	Integrase-type DNA-binding superfamily protein(AT3G60490)
AT3G49790	0.530951	3.20083	0.0029811	Carbohydrate-binding protein(AT3G49790)
AT1G66180	0.529663	5.96477	5.62434e-13	Eukaryotic aspartyl protease family protein(AT1G66180)
AT2G18690	0.528395	2.73718	0.000208653	transmembrane protein(AT2G18690)
AT1G19630	0.528143	0.980959	0.0283019	cytochrome P450, family 722, subfamily A, polypeptide 1(CYP722A1)
AT1G17950	0.527791	0.80411	0.0330112	myb domain protein 52(MYB52)
AT1G53890	0.527644	1.79029	0.00277651	LURP-one-like protein (DUF567)(AT1G53890)
AT3G01420	0.52748	9.07297	3.73575e-10	Peroxidase superfamily protein(DOX1)
AT4G11360	0.526496	4.70053	6.89796e-07	RING-H2 finger A1B(RHA1B)
AT5G53144	0.526371	0.538099	0.0309266
AT5G12340	0.526167	1.95124	0.00233225	DUF4228 domain protein(AT5G12340)
AT1G30720	0.525096	3.15172	0.000799692	FAD-binding Berberine family protein(AT1G30720)
AT3G15340	0.524891	2.21457	0.0011573	proton pump interactor 2(PPI2)
AT5G64260	0.523852	6.78019	1.54014e-08	EXORDIUM like 2(EXL2)
AT2G01340	0.523383	2.06605	0.00274245	plastid movement impaired protein(At17.1)
AT1G18570	0.520591	2.99765	7.55393e-05	myb domain protein 51(MYB51)
AT2G20562	0.520084	1.29234	0.0182641	taximin(AT2G20562)
AT1G05060	0.520077	3.91613	1.9581e-05	coiled-coil protein(AT1G05060)
AT2G17490	0.519677	0.905605	0.0265953	hypothetical protein(AT2G17490)
AT4G19690	0.519632	5.78208	0.0176136	iron-regulated transporter 1(IRT1)
AT2G18196	0.518708	2.14882	0.00232133	Heavy metal transport/detoxification superfamily protein(AT2G18196)
AT3G25020	0.518535	2.70827	0.000177892	receptor like protein 42(RLP42)
AT4G37445	0.517896	0.94143	0.0258084	calcium ion-binding protein(AT4G37445)
AT5G67330	0.517832	5.67178	0.00185647	natural resistance associated macrophage protein 4(NRAMP4)
AT1G77520	0.517532	3.21661	0.000155935	O-methyltransferase family protein(AT1G77520)
AT3G15630	0.517422	5.22619	0.00103179	plant/protein(AT3G15630)
AT5G23020	0.517348	6.91378	1.08529e-09	2-isopropylmalate synthase 2(IMS2)
AT5G61250	0.516493	3.07621	0.00434566	glucuronidase 1(GUS1)
AT4G33980	0.514832	4.90756	4.90022e-06	hypothetical protein(AT4G33980)
AT4G36500	0.51447	4.91093	4.42515e-10	hypothetical protein(AT4G36500)
AT5G03995	0.512314	1.77003	0.00513105	hypothetical protein(AT5G03995)
AT3G12520	0.510482	4.42635	3.03681e-05	sulfate transporter 4;2(SULTR4;2)
AT2G46600	0.509755	5.35305	7.1052e-05	Calcium-binding EF-hand family protein(AT2G46600)
AT2G03590	0.507986	1.88322	0.00605547	ureide permease 1(UPS1)
AT3G45680	0.507638	2.4573	0.00656667	Major facilitator superfamily protein(AT3G45680)
AT3G16720	0.507489	3.88983	0.003492	TOXICOS EN LEVADURA 2(ATL2)
AT3G61060	0.507483	3.75211	0.0171624	phloem protein 2-A13(PP2-A13)
AT1G30700	0.507023	5.98034	7.24331e-06	FAD-binding Berberine family protein(AT1G30700)
AT4G25790	0.506933	1.23142	0.0117103	CAP (Cysteine-rich secretory proteins, Antigen 5, and Pathogenesis-related 1 protein) superfamily protein(AT4G25790)
AT4G39780	0.506768	3.23978	0.000731899	Integrase-type DNA-binding superfamily protein(AT4G39780)
AT1G54575	0.505555	2.99967	0.00016812	hypothetical protein(AT1G54575)
AT5G53990	0.505517	2.41562	0.00176232	UDP-Glycosyltransferase superfamily protein(AT5G53990)
AT1G48300	0.50501	7.52052	2.59543e-06	diacylglycerol acyltransferase(DGAT3)
AT4G22758	0.502953	1.10799	0.0223304	PPR containing protein(AT4G22758)
AT2G17442	0.502848	1.96434	0.00280217	hypothetical protein(AT2G17442)
AT4G05200	0.502481	3.97207	0.000903276	cysteine-rich RLK (RECEPTOR-like protein kinase) 25(CRK25)
AT1G74440	0.500402	1.41293	0.0110369	ER membrane protein, putative (DUF962)(AT1G74440)

## Sheet: Downregulated 30 h
Downregulated genes after 30 h K starvation
pvalue cut off 0.05
fold change cutoff 0.5
AGI	log2FC	logCPM	PValue	Gene name
ATCG00030	-2.66143	3.92736	1.05e-06	Lysine tRNA
ATCG00650	-2.33563	4.01685	1.86e-07	RIBOSOMAL PROTEIN S18, RPS18
ATCG00270	-2.07943	8.06294	1.99e-06	PHOTOSYSTEM II REACTION CENTER PROTEIN D, PSBD
ATCG00040	-2.05557	5.51801	7.01e-07	MATK, MATURASE K
AT5G57123	-2.04472	0.922996	3.67e-16	hypothetical protein(AT5G57123)
AT5G60780	-1.9639	1.29124	1.14e-18	nitrate transporter 2.3(NRT2.3)
ATCG00065	-1.8947	1.8227	4.04e-07	: RIBOSOMAL PROTEIN S12
ATCG00290	-1.8909	3.4708	1.24e-07	tRNA-Ser
ATCG00280	-1.81653	7.69539	6.79e-06	PHOTOSYSTEM II REACTION CENTER PROTEIN C, PSBC
AT5G01600	-1.76087	6.96586	5.5e-06	ferretin 1(FER1)
ATCG00300	-1.73598	4.35619	2.03e-06	YCF9 encodes PsbZ, which is a subunit of photosystem II
AT5G51720	-1.71	3.29932	8.1e-14	2 iron, 2 sulfur cluster binding protein(NEET)
AT3G49160	-1.63855	1.53414	4.69e-07	pyruvate kinase family protein(AT3G49160)
AT2G47115	-1.5783	1.27381	0.00515443	protein rolling protein(AT2G47115)
ATCG00670	-1.55346	5.22288	2.32e-06	CASEINOLYTIC PROTEASE P 1, CLPP1, PCLPP, PLASTID-ENCODED CLP P
ATCG00440	-1.38797	5.72852	2.18e-05	NDHC Encodes NADH dehydrogenase D3 subunit o
AT1G08090	-1.37907	3.22889	1.49e-09	nitrate transporter 2:1(NRT2:1)
AT1G09240	-1.25828	1.18523	1.92e-07	nicotianamine synthase 3(NAS3)
ATCG00330	-1.24374	5.42341	0.00017349	CHLOROPLAST RIBOSOMAL PROTEIN S14
AT2G04032	-1.22405	0.255136	3.25e-05	zinc transporter 7 precursor(ZIP7)
AT2G04460	-1.20064	0.419168	6.15e-05	hypothetical protein(AT2G04460)
ATCG00380	-1.18526	2.77052	9.96e-06	CHLOROPLAST RIBOSOMAL PROTEIN S4
ATCG01040	-1.12914	1.25516	0.00223415	YCF5 respiratory chain complex IV assembly
AT1G49860	-1.11857	3.72172	1.61e-16	glutathione S-transferase (class phi) 14(GSTF14)
AT3G58070	-1.10318	0.382047	5.7e-05	C2H2 and C2HC zinc fingers superfamily protein(GIS)
AT4G16230	-1.08587	0.275154	0.000148416	GDSL-like Lipase/Acylhydrolase superfamily protein(AT4G16230)
AT5G17170	-1.08537	6.52387	1.22e-08	rubredoxin family protein(ENH1)
ATCG00420	-1.08183	6.57175	0.000137459	NADH DEHYDROGENASE SUBUNIT J, NDHJ
AT1G11740	-1.06323	0.768259	3.58e-05	ankyrin repeat family protein(AT1G11740)
AT2G36885	-1.0614	3.95707	8.72e-16	translation initiation factor(AT2G36885)
AT5G07700	-1.06006	0.566438	0.000112226	myb domain protein 76(MYB76)
ATCG00640	-1.04516	2.46386	2.3e-05	RIBOSOMAL PROTEIN L33, RPL33
ATCG00090	-1.03992	0.569044	5.1e-05	tRNA-Ser
AT2G19060	-1.00805	0.556835	0.000249156	SGNH hydrolase-type esterase superfamily protein(AT2G19060)
AT4G29905	-1.00054	4.59154	7.53e-12	hypothetical protein(AT4G29905)
AT2G40300	-0.989134	4.86611	7.91e-08	ferritin 4(FER4)
AT5G18600	-0.977268	2.82043	9.4e-11	Thioredoxin superfamily protein(AT5G18600)
ATCG00400	-0.975616	7.49416	5.76e-05	tRNA-Leu
ATCG01020	-0.957864	9.49209	0.000225137	RIBOSOMAL PROTEIN L32, RPL32
AT1G53233	-0.940459	0.769812	0.00473034	ncRNA(AT1G53233)
ATMG00370	-0.926438	1.07158	0.003513	ORF199
AT5G07690	-0.907428	3.65363	4.77e-08	myb domain protein 29(MYB29)
AT2G16660	-0.895972	4.39346	5.12e-19	Major facilitator superfamily protein(AT2G16660)
ATCG00430	-0.885016	7.44676	0.000584965	NDHK, PHOTOSYSTEM II REACTION CENTER PROTEIN G, PSBG
AT2G31830	-0.881059	0.85489	0.000487955	endonuclease/exonuclease/phosphatase family protein(5PTase14)
AT1G04600	-0.865496	0.472723	0.00235953	myosin XI A(XIA)
ATCG00550	-0.863144	2.87988	0.00339566	PHOTOSYSTEM II REACTION CENTER PROTEIN J, PSBJ
AT1G62280	-0.859664	0.575247	0.00212489	SLAC1 homologue 1(SLAH1)
AT4G22470	-0.858055	1.37813	0.00283562	protease inhibitor/seed storage/lipid transfer protein (LTP) family protein(AT4G22470)
AT3G57765	-0.856988	1.92831	0.00322965	ncRNA(U2.3)
AT4G14690	-0.846998	1.76168	2.52e-06	Chlorophyll A-B binding family protein(ELIP2)
AT2G19970	-0.832254	1.67494	0.00353323	CAP (Cysteine-rich secretory proteins, Antigen 5, and Pathogenesis-related 1 protein) superfamily protein(AT2G19970)
AT2G22590	-0.825685	2.45088	0.000137821	UDP-Glycosyltransferase superfamily protein(AT2G22590)
AT5G16200	-0.823103	1.15896	0.000104149	50S ribosomal protein-like protein(AT5G16200)
AT4G34060	-0.820383	0.796182	0.000581388	demeter-like protein 3(DML3)
ATCG00100	-0.814173	1.36272	6.35e-05	tRNA-Gly
AT3G50230	-0.813297	0.810422	0.0006727	Leucine-rich repeat protein kinase family protein(AT3G50230)
AT3G23510	-0.802753	3.05874	1.72e-09	Cyclopropane-fatty-acyl-phospholipid synthase(AT3G23510)
AT1G31690	-0.79627	5.48413	2.38e-09	Copper amine oxidase family protein(AT1G31690)
AT4G22950	-0.789808	0.234708	0.0127808	AGAMOUS-like 19(AGL19)
AT5G07990	-0.786825	3.45104	2.29e-05	Cytochrome P450 superfamily protein(TT7)
AT1G13650	-0.775175	1.50113	7.97e-05	hypothetical protein(AT1G13650)
ATMG00520	-0.757622	0.784594	0.0233618	MATR
AT5G65730	-0.750669	3.97296	1.36e-12	xyloglucan endotransglucosylase/hydrolase 6(XTH6)
AT4G25100	-0.743257	8.82748	3.06e-09	Fe superoxide dismutase 1(FSD1)
ATCG01300	-0.739051	5.46641	0.000283576	RIBOSOMAL PROTEIN L23
AT1G58290	-0.733785	6.15483	2.24e-05	Glutamyl-tRNA reductase family protein(HEMA1)
AT2G34610	-0.73259	0.546851	0.0055448	cotton fiber protein(AT2G34610)
AT5G19221	-0.730402	1.8396	0.0161708	ncRNA(AT5G19221)
ATCG00840	-0.727909	5.419	0.000318518	RIBOSOMAL PROTEIN L23, RIBOSOMAL PROTEIN L23.1, RPL23, RPL23.1
AT3G28345	-0.72742	6.56829	4.03e-09	ABC transporter family protein(ABCB15)
AT3G23170	-0.719641	2.83406	5.04e-05	hypothetical protein(AT3G23170)
AT1G27940	-0.700725	1.66322	9.91e-05	P-glycoprotein 13(ABCB13)
AT4G04770	-0.69497	6.37398	3.13e-06	ATP binding cassette protein 1(ABCI8)
AT4G15480	-0.693618	2.39881	0.00245954	UDP-Glycosyltransferase superfamily protein(UGT84A1)
AT4G07820	-0.690907	0.635166	0.00903628	CAP (Cysteine-rich secretory proteins, Antigen 5, and Pathogenesis-related 1 protein) superfamily protein(AT4G07820)
AT4G35440	-0.690602	3.80806	2.58e-06	chloride channel E(CLC-E)
ATCG01310	-0.686507	9.19078	0.000378855	RIBOSOMAL PROTEIN L2, RPL2.2
AT5G57785	-0.685822	3.95316	5.03e-08	hypothetical protein(AT5G57785)
ATCG00160	-0.684326	2.92244	0.00524461	RIBOSOMAL PROTEIN S2, RPS2
ATCG00830	-0.682686	9.08917	0.000402412	RIBOSOMAL PROTEIN L2, RPL2.1
AT1G61840	-0.680623	0.977767	0.00336306	Cysteine/Histidine-rich C1 domain family protein(AT1G61840)
AT2G21650	-0.676985	1.75929	0.0154882	Homeodomain-like superfamily protein(MEE3)
AT1G05065	-0.674732	0.811427	0.00452832	CLAVATA3/ESR-RELATED 20(CLE20)
AT4G30120	-0.668124	0.55365	0.00774689	heavy metal atpase 3(HMA3)
AT5G66620	-0.667658	0.707008	0.00762917	DA1-related protein 6(DAR6)
AT1G07610	-0.666124	6.72194	2.84e-05	metallothionein 1C(MT1C)
AT4G29150	-0.6591	1.16299	0.00538561	IQ-domain 25(IQD25)
AT1G66460	-0.658539	0.741313	0.00728466	Protein kinase superfamily protein(AT1G66460)
AT5G62210	-0.651417	2.42623	0.0052555	Embryo-specific protein 3, (ATS3)(AT5G62210)
AT4G34950	-0.65081	6.45208	2.47e-16	Major facilitator superfamily protein(AT4G34950)
AT2G23130	-0.644714	2.72373	8.13e-06	arabinogalactan protein 17(AGP17)
AT1G76878	-0.644394	1.77488	0.000288835	ncRNA(AT1G76878)
AT5G35480	-0.644273	0.543033	0.0235478	hypothetical protein(AT5G35480)
ATCG00450	-0.642877	3.13324	0.00122916	tRNA-Val
AT2G36630	-0.642523	2.29577	9.08e-05	Sulfite exporter TauE/SafE family protein(AT2G36630)
AT1G60950	-0.638144	9.86566	2.43e-05	2Fe-2S ferredoxin-like superfamily protein(FED A)
AT1G79320	-0.635463	0.579019	0.0132209	metacaspase 6(MC6)
AT2G24545	-0.634976	0.46657	0.0223764	ncRNA(AT2G24545)
AT4G13250	-0.634041	7.71288	8.36e-05	NAD(P)-binding Rossmann-fold superfamily protein(NYC1)
AT3G54363	-0.631544	0.687575	0.0172555	hypothetical protein(AT3G54363)
AT2G36690	-0.62848	1.98269	0.000309449	2-oxoglutarate (2OG) and Fe(II)-dependent oxygenase superfamily protein(AT2G36690)
AT5G58310	-0.628236	3.49619	0.000772443	methyl esterase 18(MES18)
ATCG00930	-0.624838	0.660811	0.0210176	tRNA-Ile
AT4G20730	-0.624751	1.15356	0.00568518	hypothetical protein(AT4G20730)
AT3G50220	-0.622265	0.505869	0.0189884	IRREGULAR XYLEM protein (DUF579)(IRX15)
AT2G07739	-0.622123	0.50179	0.014999	Ycf1 protein(AT2G07739)
AT5G14070	-0.61931	0.40858	0.0245466	Thioredoxin superfamily protein(ROXY2)
ATCG00890	-0.617648	4.05665	0.000927602	NDHB.1 NADH dehydrogenase ND2
ATCG00470	-0.617219	10.1546	0.0226463	ATP SYNTHASE EPSILON CHAIN, ATPE
AT2G23620	-0.615821	0.301124	0.0278384	methyl esterase 1(MES1)
AT3G18010	-0.615053	1.41887	0.00246812	WUSCHEL related homeobox 1(WOX1)
AT4G24120	-0.61485	3.93725	2.99e-06	YELLOW STRIPE like 1(YSL1)
AT4G14380	-0.614456	0.592211	0.0198656	cotton fiber protein(AT4G14380)
AT4G30250	-0.612792	1.73731	0.000630768	P-loop containing nucleoside triphosphate hydrolases superfamily protein(AT4G30250)
ATCG00660	-0.612235	2.42363	0.000119976	RIBOSOMAL PROTEIN L20, RPL20
AT3G56230	-0.612114	1.19494	0.00430142	BTB/POZ domain-containing protein(AT3G56230)
AT3G43670	-0.611218	5.42473	0.000423173	Copper amine oxidase family protein(AT3G43670)
AT5G59400	-0.606993	2.21091	0.000424388	PGR5-like A protein(AT5G59400)
AT1G49010	-0.606764	4.18467	6.2e-05	Duplicated homeodomain-like superfamily protein(AT1G49010)
AT5G63160	-0.606445	3.27734	2.03e-06	BTB and TAZ domain protein 1(BT1)
AT4G26150	-0.605465	2.55969	2.13e-05	cytokinin-responsive gata factor 1(CGA1)
AT5G38780	-0.599348	0.947538	0.0150585	S-adenosyl-L-methionine-dependent methyltransferases superfamily protein(AT5G38780)
AT2G37590	-0.596721	1.83244	0.00072226	DNA binding with one finger 2.4(DOF2.4)
AT3G55150	-0.595452	2.17864	0.000229383	exocyst subunit exo70 family protein H1(EXO70H1)
AT5G49360	-0.595248	4.98544	0.00430864	beta-xylosidase 1(BXL1)
AT2G45900	-0.595221	2.49126	5.06e-05	Phosphatidylinositol N-acetyglucosaminlytransferase subunit P-like protein(TRM13)
AT5G25130	-0.593488	1.14944	0.00450414	cytochrome P450, family 71, subfamily B, polypeptide 12(CYP71B12)
AT3G56090	-0.591305	6.57842	1.57e-05	ferritin 3(FER3)
AT2G25090	-0.59087	0.368561	0.034124	CBL-interacting protein kinase 16(CIPK16)
AT4G36060	-0.590244	1.02699	0.0145098	basic helix-loop-helix (bHLH) DNA-binding superfamily protein(bHLH11)
ATMG00020	-0.588986	9.23215	0.00976427	RIBOSOMAL RNA26S, RRN26
AT5G65890	-0.588421	2.88427	9.35e-06	ACT domain repeat 1(ACR1)
AT2G31751	-0.588171	0.641104	0.0185374	ncRNA(AT2G31751)
ATCG01250	-0.587749	4.0127	0.00053421	NDHB.2 NADH dehydrogenase ND2
AT5G17040	-0.585885	1.47998	0.00328653	UDP-Glycosyltransferase superfamily protein(AT5G17040)
AT5G01840	-0.583922	2.50206	0.000113419	ovate family protein 1(OFP1)
AT3G06120	-0.58329	0.482712	0.0349824	basic helix-loop-helix (bHLH) DNA-binding superfamily protein(MUTE)
ATCG00480	-0.582893	12.0169	0.0149919	ATHCF1BETA, ATP SYNTHASE SUBUNIT BETA, ATPB, CF1BETA, PB
AT5G07150	-0.582267	0.797764	0.0238356	Leucine-rich repeat protein kinase family protein(AT5G07150)
AT2G39250	-0.58132	2.97399	6.97e-06	Integrase-type DNA-binding superfamily protein(SNZ)
AT5G05810	-0.581214	0.776861	0.0131117	RING/U-box superfamily protein(ATL43)
ATMG00690	-0.579443	0.359193	0.0276212	ORF240A
AT5G15410	-0.572277	6.01942	2.59e-10	Cyclic nucleotide-regulated ion channel family protein(DND1)
AT2G35859	-0.570022	0.0985504	0.0357464	ncRNA(AT2G35859)
AT5G38100	-0.569125	0.455106	0.0489088	S-adenosyl-L-methionine-dependent methyltransferases superfamily protein(AT5G38100)
AT1G13145	-0.566404	1.57333	0.00317017	miscRNA(AT1G13145)
AT2G05300	-0.564994	1.22076	0.0098052	miscRNA(AT2G05300)
ATCG00170	-0.564963	4.31354	0.00436054	RPOC2 RNA polymerase beta' subunit-2
AT5G62380	-0.563003	0.425392	0.0444846	NAC-domain protein 101(NAC101)
AT5G25380	-0.559978	0.539215	0.0380539	cyclin a2;1(CYCA2;1)
AT5G22355	-0.559286	0.519689	0.0328768	Cysteine/Histidine-rich C1 domain family protein(AT5G22355)
AT4G37810	-0.557619	1.16015	0.00982328	EPIDERMAL PATTERNING FACTOR-like protein(AT4G37810)
AT1G34580	-0.556993	0.685502	0.0213157	Major facilitator superfamily protein(AT1G34580)
AT2G20870	-0.556104	0.512116	0.0386642	cell wall protein precursor(AT2G20870)
AT4G12480	-0.555316	6.31552	0.000793042	Bifunctional inhibitor/lipid-transfer protein/seed storage 2S albumin superfamily protein(EARLI1)
AT2G01008	-0.554283	0.817669	0.0199641	maternal effect embryo arrest protein(AT2G01008)
AT3G02832	-0.553431	0.468796	0.0417627	ncRNA(AT3G02832)
AT4G35090	-0.55288	7.22918	2.21e-05	catalase 2(CAT2)
AT5G54075	-0.550026	0.933745	0.0151502	ncRNA(U3D)
AT1G07590	-0.549945	7.28713	0.035992	Tetratricopeptide repeat (TPR)-like superfamily protein(AT1G07590)
AT5G51010	-0.548523	5.59457	9e-06	Rubredoxin-like superfamily protein(AT5G51010)
AT5G03570	-0.541658	1.57648	0.00714721	iron regulated 2(IREG2)
AT2G34980	-0.539244	0.338332	0.0400896	phosphatidylinositolglycan synthase family protein(SETH1)
AT5G07680	-0.538814	2.95072	2.15e-05	NAC domain containing protein 80(NAC080)
AT2G40100	-0.537922	3.29268	4.09e-05	light harvesting complex photosystem II(LHCB4.3)
AT1G35910	-0.537712	0.673245	0.0362277	Haloacid dehalogenase-like hydrolase (HAD) superfamily protein(TPPD)
AT2G40205	-0.536945	5.34318	0.0198473	Ribosomal protein L41 family(AT2G40205)
AT5G58770	-0.535948	1.96568	0.00274188	Undecaprenyl pyrophosphate synthetase family protein(cPT4)
AT4G34740	-0.535335	5.17963	1.03e-09	GLN phosphoribosyl pyrophosphate amidotransferase 2(ASE2)
AT5G08640	-0.534557	6.08601	0.000732155	flavonol synthase 1(FLS1)
AT3G61870	-0.534272	6.89171	3.13e-07	plant/protein(AT3G61870)
AT2G05160	-0.531867	2.81344	0.000180362	CCCH-type zinc fingerfamily protein with RNA-binding domain-containing protein(AT2G05160)
AT4G16807	-0.531386	1.75869	0.00374992	ATP-dependent caseinolytic protease/crotonase family protein(AT4G16807)
AT1G52570	-0.530937	1.14617	0.0156268	phospholipase D alpha 2(PLDALPHA2)
AT1G48100	-0.53023	1.31997	0.00835526	Pectin lyase-like superfamily protein(AT1G48100)
AT2G28120	-0.527803	1.59757	0.00830544	Major facilitator superfamily protein(AT2G28120)
AT4G04840	-0.526821	4.5673	5.01e-05	methionine sulfoxide reductase B6(MSRB6)
ATCG00820	-0.52681	7.29742	0.00162331	RIBOSOMAL PROTEIN S19
AT1G75750	-0.526805	6.0456	0.000126556	GAST1 protein homolog 1(GASA1)
AT3G09580	-0.526122	4.49006	0.000269841	FAD/NAD(P)-binding oxidoreductase family protein(AT3G09580)
AT4G21865	-0.525157	0.958314	0.0234891	hypothetical protein(AT4G21865)
AT3G47070	-0.524801	7.01874	2.2e-05	thylakoid soluble phosphoprotein(AT3G47070)
AT3G11260	-0.523279	0.725222	0.0468461	WUSCHEL related homeobox 5(WOX5)
AT3G14280	-0.522827	2.24653	0.001131	LL-diaminopimelate aminotransferase(AT3G14280)
AT5G45650	-0.522461	4.53065	3.28e-05	subtilase family protein(AT5G45650)
AT1G29270	-0.519283	1.19391	0.00967444	transcription factor bHLH35-like protein(AT1G29270)
AT1G71420	-0.515575	1.39938	0.0162333	Tetratricopeptide repeat (TPR)-like superfamily protein(AT1G71420)
AT5G57230	-0.512322	2.57455	0.0029954	Thioredoxin superfamily protein(AT5G57230)
AT1G80340	-0.510481	2.6015	0.000582214	gibberellin 3-oxidase 2(GA3OX2)
AT5G13630	-0.507118	9.48824	1.77e-06	magnesium-chelatase subunit chlH, chloroplast, putative / Mg-protoporphyrin IX chelatase, putative (CHLH)(GUN5)
AT2G47160	-0.505355	4.76576	1.12e-08	HCO3- transporter family(BOR1)
AT4G18470	-0.504517	1.39124	0.01019	negative regulator of systemic acquired resistance (SNI1)(SNI1)
AT5G42092	-0.502754	0.528513	0.0421771	ncRNA(AT5G42092)
AT5G39980	-0.502197	3.89711	1.47e-06	Tetratricopeptide repeat (TPR)-like superfamily protein(AT5G39980)
AT2G28780	-0.500113	5.11861	2.12e-09	P-hydroxybenzoic acid efflux pump subunit(AT2G28780)
